# Supplementary material for: Gene expression profiling in gills of the great spider crab Hyas araneus in response to ocean acidification and warming
Source: BMC Genomics. 2014 Sep 12;15(1):789. doi: 10.1186/1471-2164-15-789 (PMC4176836; doi:10.1186/1471-2164-15-789)
Supplement: Supplementary file 1 — Additional file 1: Table S1: Summary of sequencing and mapping results for Hyas araneus. Details on treatment, filename and location of sequencing raw data, used sequencer, read count, read length and total size in base pairs (bp), used alignment tool, aligned reads and percentage of aligned reads are listed separately. (XLSX 57 KB) [file 12864_2014_6468_MOESM1_ESM.xlsx]

## Sheet: Blatt1
treatment	filename	accession no.	sequencer	read count	read length (bp)	total size (bp)	alignment tool	aligned reads	percentage
control PCO2 - 5°C	AWI_1_Hyas_araneus_1.fastq	ERR220379	HiSeq 2000	6075889	25-65	377188576	BWA 0.5.9	3379964	55.6
control PCO2 - 5°C	AWI_1_Hyas_araneus_2.fastq	ERR220380	HiSeq 2000	1062240	25-65	64692383	BWA 0.5.9	619671	58.3
intermediate PCO2 - 5°C	AWI_2_Hyas_araneus_1.fastq	ERR220381	HiSeq 2000	7098149	25-65	431387469	BWA 0.5.9	3884632	54.7
intermediate PCO2 - 5°C	AWI_2_Hyas_araneus_2.fastq	ERR220382	HiSeq 2000	3355434	25-65	203577741	BWA 0.5.9	1866731	55.6
high PCO2 - 5°C	AWI_4_Hyas_araneus_1.fastq	ERR220383	HiSeq 2000	3052746	25-65	190126437	BWA 0.5.9	1641063	53.8
high PCO2 - 5°C	AWI_4_Hyas_araneus_2.fastq	ERR220384	HiSeq 2000	531893	25-65	32955425	BWA 0.5.9	301240	56.6
high PCO2 - 5°C	AWI_4_Hyas_araneus_3.fastq	ERR220385	HiSeq 2000	3295354	25-65	204778347	BWA 0.5.9	1905976	57.8
control PCO2 - 10°C	AWI_5_Hyas_araneus_1.fastq	ERR220386	HiSeq 2000	10154065	25-65	623597506	BWA 0.5.9	5467814	53.9
control PCO2 - 10°C	AWI_5_Hyas_araneus_2.fastq	ERR220387	HiSeq 2000	1503048	25-65	91649252	BWA 0.5.9	850404	56.6
intermediate PCO2 - 10°C	AWI_6_Hyas_araneus_1.fastq	ERR220388	HiSeq 2000	9142770	25-65	560731916	BWA 0.5.9	5223437	57.1
intermediate PCO2 - 10°C	AWI_6_Hyas_araneus_2.fastq	ERR220389	HiSeq 2000	3078495	25-65	188405866	BWA 0.5.9	1773424	57.6
high PCO2 - 10°C	AWI_7_Hyas_araneus_2.fastq	ERR220390	HiSeq 2000	2586423	25-65	158278844	BWA 0.5.9	1483249	57.4
high PCO2 - 10°C	AWI_7_Hyas_araneus_3.fastq	ERR220391	HiSeq 2000	4418396	25-65	270273143	BWA 0.5.9	2633133	59.6
