# Supplementary material for: Gene expression profiling in gills of the great spider crab Hyas araneus in response to ocean acidification and warming
Source: BMC Genomics. 2014 Sep 12;15(1):789. doi: 10.1186/1471-2164-15-789 (PMC4176836; doi:10.1186/1471-2164-15-789)
Supplement: Supplementary file 2 — Additional file 2: Table S2: Details on primers for quantitative real-time polymerase chain reaction (qRT-PCR) to validate RNASeq data of Hyas araneus. Forward and backward primer sequences and descriptions of target genes used in the qRT-PCR. Accession number (accession no.) refer to the transcriptome of Hyas araneus [40] and the database ENA (EMBL). R2 and efficiency was tested in a qRT-PCR dilution series (for details, see Methods). (XLSX 40 KB) [file 12864_2014_6468_MOESM2_ESM.xlsx]

## Sheet: Blatt1
accession no.	gene description	forward primer (5' −> 3')	backward primer (5' −> 3')	R2	efficency
HAAI01000012	sodium/potassium ATPase alpha subunit	CCCCGAGAGGATCCTTGAAC	AGGCTTCTCCTCGCCATTC	0.998	2,018
HAAI01000257	alpha carbonic anhydrase	TACGTGTCGGCCGATAGCA	AAAGTCCGACCCGCTTCAC	0.998	2.043
HAAI01000289	chloride intracellular channel	CATGCCAAAGTTGCAACACAT	GGGACCTCAAAGTCAGCAAAAT	0.996	2.068
HAAI01000543	sodium/chloride cotransporter	CCAACATGTCGGGAGAGATGA	CATGAGCGTTCCCCTAGGAA	0.999	2
HAAI01002624	vacuolar-type H+-ATPase subunit A	CACCCCATCCCCGATCTC	CTGCCGCTCCACGTAGATTT	0.997	2.044
HAAI01009878	sodium/hydrogen exchanger 7	GCGGAGACCTGCTGGCTAT	CGACTTGGCTAACACGTATTGG	0.995	1.935
HAAI01008446	anion-bicarbonate exchanger	ACCACGAGAGATCGGAGGAA	ACCCCGGGCGAAGGT	0.994	2.013
HAAI01006091	gelsolin	GCAAGGCGTCTGGCTTCA	GCCGTCCACGTCGTAGGT	0.998	1.953
HAAI01001210	hypoxia inducible factor alpha subunit	CACCCACACTCCACCACAAA	GGGTAGCGGCTGTTGACTCT	0.998	1.976
HAAI01003327	beta actin	GCCGGCCGCGATCT	TGTAGCCTCGCTCGGTCAA	0.997	2.01
HAAI01008700	arginine kinase	GAGGACCACATGCGAATCATC	CGCTTGTAGACCTTAGCCAAATTT	0.997	1.967
HAAI01000796	alpha tubulin	ACTGGCACCTACCGACAACTG	TCCTCCTTGCCGGTGATG	0.999	2.014
HAAI01000003	sodium/bicarbonate cotransporter (housekeeping gene)	CCGCCGTCATTGTCAACAG	TGGTATCCGCCACCCTTCT	0.994	1.942
