# Supplementary material for: Gene expression profiling in gills of the great spider crab Hyas araneus in response to ocean acidification and warming
Source: BMC Genomics. 2014 Sep 12;15(1):789. doi: 10.1186/1471-2164-15-789 (PMC4176836; doi:10.1186/1471-2164-15-789)
Supplement: Supplementary file 5 — Additional file 5: Table S3: Transcript levels changing significantly in gills of Hyas araneus responding to hypercapnia and elevated temperature. Transcripts regulated significantly in response to hypercapnia and elevated temperature as identified by DESeq analysis (for details, see Methods). ID and accession number (accession no.) refer to the transcriptome of Hyas araneus [40] and the database ENA (EMBL). Details on transcript description and transcript length are listed for each transcript. Transcripts are sorted according to the rank in absolute regulation regardless of the treatment. Changes are given in log2-fold change for each treatment separately. For details on treatments, see Methods). Bold numbers represent significantly up-regulated transcripts and bold and underlined numbers significantly down-regulated transcripts. (XLSX 100 KB) [file 12864_2014_6468_MOESM5_ESM.xlsx]

## Sheet: Blatt1
ID	ACC_number	description	rank	length (bp)	treatment (i)	treatment (ii)	treatment (iii)	treatment (iv)	treatment (v)
HaIso08205	HAAI01008205	unknown	1	559	-9.42	-6.87	-5.58	-7.37	-5.55
HaIso11701	HAAI01011701	uncharacterized protein	2	440	-9.24	-6.1	-4.88	-7.19	-5.04
HaIso02664	HAAI01002664	unknown	3	967	-8.88	-6.16	-4.45	-8.16	-4.1
HaIso04876	HAAI01004876	unknown	4	731	-7.98	-6.26	-5.17	-6.34	-5.45
HaIso07398	HAAI01007398	unknown	5	595	-7.9	-5.77	-5.13	-6.37	-5.23
HaIso09212	HAAI01009212	unknown	6	524	-7.73	-6.59	-1.79	-1.9	-1
HaIso14049	HAAI01014049	unknown	7	314	-7.47	-5.92	-5.86	-7.16	-6.44
HaCtg18912	HAAI01017632	unknown	8	650	7.19	6.17	3.75	4.75	2.61
HaCtg17601	HAAI01016321	uricase	9	547	-5.24	-4.27	-3.68	-7.1	-6.2
HaIso04953	HAAI01004953	unknown	10	724	-6.7	-5.79	-5.29	-7.03	-5.19
HaIso04386	HAAI01004386	unknown	11	767	-6.71	-5.83	-5.34	-6.98	-6.5
HaIso08392	HAAI01008392	unknown	12	557	-5.42	-5.46	-4.65	-6.55	-6.97
HaIso12222	HAAI01012222	unknown	13	433	-6.89	-5.39	-4.88	-5.49	-3.59
HaIso08894	HAAI01008894	unknown	14	537	-0.74	-4.04	-3.89	-6.52	-4.22
HaCtg17801	HAAI01016521	unknown	15	558	-2.68	-2.72	-6.3	-3.13	-3.24
HaIso05501	HAAI01005501	unknown	16	691	-6.24	-3.1	-3.68	-4.51	-3.3
HaIso06676	HAAI01006676	trehalose-6-phosphate synthase	17	630	-4.45	-2.42	-2.13	-6.05	-4.57
HaIso11043	HAAI01011043	unknown	18	467	-2.69	-4.95	-5.95	0.62	-2.88
HaIso14484	HAAI01014484	unknown	19	276	-1.72	-2.17	-1.02	-0.96	-5.91
HaIso03297	HAAI01003297	cuticle proprotein	20	881	5.88	1.22	2.81	3.98	1.87
HaIso10003	HAAI01010003	unknown	21	493	-4.58	-3.44	-3.22	-5.85	-2.96
HaCtg18270	HAAI01016990	unknown	22	590	3.67	5.83	1.55	3.85	3.29
HaIso11319	HAAI01011319	unknown	23	459	-3.33	-4.78	-2.07	-5.61	-4.13
HaIso00005	HAAI01000005	RNA dependent RNA polymerase domain containing protein	24	5639	-5.6	0.45	-2.34	-0.39	0.7
HaCtg19236	HAAI01017956	unknown	25	696	0.25	1.22	5.51	-0.28	-1.71
HaIso11115	HAAI01011115	uncharacterized protein	26	462	-5.5	-5.17	-4.28	-4.73	-3.35
HaIso00659	HAAI01000659	unknown	27	1668	-5.49	1	-2.21	-0.2	1.4
HaIso00965	HAAI01000965	unknown	28	1449	-5.47	0.88	-1.44	0.34	0.96
HaIso14680	HAAI01014679	unknown	29	258	-5.02	-1.62	-5.34	-5.43	-1.35
HaCtg16807	HAAI01015527	unknown	30	508	4.42	3.8	4.27	4.68	5.37
HaCtg19338	HAAI01018058	cystatin a precursor	31	713	2.48	1.22	5.31	0.98	0.29
HaIso10466	HAAI01010466	unknown	32	482	-4.97	-1.84	-2.25	-5.25	-3.36
HaIso06608	HAAI01006608	unknown	33	631	-3.79	-4.24	-5.23	-2.74	-4.17
HaIso12921	HAAI01012921	unknown	34	393	-4.72	-4.87	-3.31	-5.23	-4.34
HaIso01657	HAAI01001657	RNA-dependent RNA polymerase like	35	1184	-5.21	0.76	-1.73	0.38	1.05
HaCtg17938	HAAI01016658	unknown	36	568	2.48	4.97	4.13	4.25	5.19
HaCtg18743	HAAI01017463	elongation factor 2 like	37	631	5.13	3.54	3.03	4.75	3.46
HaIso11350	HAAI01011350	unknown	38	458	-5.13	0.67	-1.81	0.44	0.81
HaIso09867	HAAI01009867	endonuclease-reverse transcriptase-like protein	39	501	-4.16	-3.73	-3.01	-3.99	-5.08
HaCtg17979	HAAI01016699	unknown	40	570	-1.98	0.85	-0.78	-5.07	-4.17
HaIso07579	HAAI01007579	unknown	41	589	5.06	4.13	2.39	4.56	3.46
HaIso06732	HAAI01006732	unknown	42	624	-5.06	0.78	-1.6	0.25	0.56
HaIso01762	HAAI01001762	actin	43	1156	-1.65	0.48	5.06	-0.34	-1.03
HaCtg19160	HAAI01017880	organic cation transporter	44	683	-2.48	-0.64	-1.01	-1.4	-5.03
HaIso04178	HAAI01004178	unknown	45	788	4.25	4.22	2.93	4.64	4.99
HaIso12611	HAAI01012611	uncharacterized protein	46	412	-2.01	-1.72	-0.38	-2.7	-4.98
HaIso08893	HAAI01008893	unknown	47	537	-0.02	-1.18	-4.97	0.77	-0.04
HaIso09218	HAAI01009218	unknown	48	524	4.38	3.07	-1.59	4.89	4.24
HaIso04150	HAAI01004150	trehalose 6-phosphate synthase	49	789	-4.35	-1.68	-2.73	-4.88	-3.99
HaIso09255	HAAI01009255	unknown	50	522	-2.42	-1.06	-4.86	-2.69	-1.48
HaIso00606	HAAI01000606	uncharacterized protein	51	1698	-4.84	-3.44	-4.44	-4.27	-3.55
HaCtg19560	HAAI01018280	unknown	52	753	4.84	3.22	2.68	3.72	1.29
HaIso09426	HAAI01009426	uncharacterized protein	53	506	-4.82	-2.65	-4.06	-2.78	-3.38
HaCtg16920	HAAI01015640	vitellogenin like	54	513	4.82	3.35	0.68	3.28	-0.13
HaIso00837	HAAI01000837	clip domain serine proteinase	55	1532	-4.8	-0.4	0.65	-1.3	-0.62
HaIso14949	HAAI01014948	unknown	56	234	3.92	3.8	1.22	4.75	4.37
HaCtg19020	HAAI01017740	guanine nucleotide exchange factor like	57	664	-3.53	-4.72	-3.78	-3.74	-4.65
HaIso07622	HAAI01007622	RNA Polymerase I and III shared subunit like	58	587	-1.33	-1.08	-0.78	-1.91	-4.71
HaCtg18398	HAAI01017118	uncharacterized protein	59	600	-1.43	-0.88	-4.68	-2.19	1.14
HaIso13826	HAAI01013826	unknown	60	330	0.81	0.22	-4.68	-2.51	-2.62
HaIso14594	HAAI01014594	unknown	61	268	4.58	1.8	-0.78	1.39	4.68
HaCtg19341	HAAI01018061	peroxiredoxin	62	714	4.67	4.31	1.81	3.92	4.09
HaIso10911	HAAI01010911	enoyl COA hydratase	63	465	-1.11	-0.65	0.34	-0.47	-4.67
HaCtg18583	HAAI01017303	unknown	64	616	4.42	3.54	3.55	4.64	1.29
HaCtg17037	HAAI01015757	pigeon protein like	65	519	-2.87	-4.64	-1.83	-2.66	-2.99
HaCtg18114	HAAI01016834	like adducin related protein	66	579	4.62	3.22	0.81	3.3	0.29
HaCtg20183	HAAI01018903	like chitin dacetylase with chitin binding site	67	986	2.33	1.91	-0.59	1.67	-4.62
HaCtg20366	HAAI01019086	unknown	68	1188	-2.43	-1.36	-0.93	0.16	-4.62
HaCtg18118	HAAI01016838	like GSH peroxidaase	69	580	3.67	4.61	2.81	3.92	4.19
HaCtg16631	HAAI01015351	Aspartyl-tRNA synthetase	70	500	3.25	3.22	3.31	3.56	4.61
HaIso08313	HAAI01008313	unknown	71	560	4.59	1.87	-0.01	1.95	1.94
HaCtg19279	HAAI01017999	response reseiver domain containing protein	72	703	-2.55	1.58	-4.58	-0.13	-4.52
HaIso04278	HAAI01004278	unknown	73	774	-0.33	-1.59	-4.58	-4.41	-3.52
HaIso13846	HAAI01013846	unknown	74	334	-4.58	-1.86	-2.12	-3.85	-2.38
HaCtg16978	HAAI01015698	26s protease regulatory subunit	75	516	4.58	2.8	2.68	3.95	2.61
HaCtg19897	HAAI01018617	rootletin like	76	844	4.55	2.68	2.22	3.15	2.46
HaCtg20332	HAAI01019052	unknown	77	1136	1.41	4.54	0.81	1.51	4.35
HaCtg17068	HAAI01015788	vitellogenin like	78	520	4.48	3.61	1.22	3.6	-0.71
HaCtg17367	HAAI01016087	ancient ubiquitous protein like	79	535	-1	-1.73	-0.89	-1.11	-4.47
HaIso14521	HAAI01014521	unknown	80	274	-1.52	-2.53	-0.34	-0.49	-4.47
HaIso07445	HAAI01007445	unknown	81	594	4.46	2.44	3.24	3.27	2.03
HaIso03084	HAAI01003084	unknown	82	907	-3.94	-3.51	-2.44	-4.46	-4.44
HaIso00380	HAAI01000380	choline dehydrogenase like	83	1987	-3.16	-4.45	-2.56	-3.41	-2.87
HaCtg18849	HAAI01017569	transmembrane protease like	84	642	3.92	3.68	1.81	4.44	3.29
HaIso11914	HAAI01011914	unknown	85	439	-4.44	-4.29	-3.55	-3.78	-2.58
HaCtg17739	HAAI01016459	glycerophosphodiester phosphodiesterase	86	554	4.42	2.54	2.39	3.72	3.29
HaIso13601	HAAI01013601	unknown	87	350	1.82	0.53	-4.42	-3.25	1.26
HaCtg19340	HAAI01018060	unknown	88	714	4.4	3.47	1.03	3.15	-0.71
HaIso06304	HAAI01006304	unknown	89	640	3.67	3.92	3.98	4.39	3.99
HaCtg17804	HAAI01016524	unknown	90	558	3.99	4.39	2.22	3.3	2.61
HaCtg19027	HAAI01017747	solute carrier family 5 like	91	665	2.94	4.36	0.64	1.98	1.29
HaIso11886	HAAI01011886	unknown	92	440	-4.34	-2.8	0.31	-3.68	-2.67
HaCtg17873	HAAI01016593	leucine rich protein	93	563	-4.33	0.97	-3.78	0.15	-2.71
HaIso08665	HAAI01008665	endoglucanase-1,4-beta-glucanase like	94	547	4.32	2.22	-3.36	-0.02	3.09
HaIso02706	HAAI01002706	trehalose 6-phosphate synthase	95	959	-3.87	-1.1	-2.2	-4.32	-3.11
HaCtg17563	HAAI01016283	unknown	96	545	3.84	3.54	4.31	3.64	3.29
HaIso14185	HAAI01014185	unknown	97	303	-0.8	-2.47	-4.31	-2.88	-2.4
HaIso12702	HAAI01012702	uncharacterized protein	98	404	-3.59	-4.31	-2.68	-2.33	-2.62
HaCtg19383	HAAI01018103	dna topoisomerase like	99	721	-3.03	0.43	-3.48	-4.31	-1
HaIso09772	HAAI01009772	unknown	100	504	0.4	0.38	-3.06	-3.18	-4.3
HaCtg16767	HAAI01015487	heat shock protein homolog	101	506	4.25	2.68	0.22	3.25	0.29
HaIso12455	HAAI01012455	sulfotransferase related protein	102	420	-0.74	-0.62	-0.91	-2.15	-4.25
HaIso12171	HAAI01012171	unknown	103	431	-1.56	-3.15	-4.24	-2.39	-2.99
HaIso08271	HAAI01008271	unknown	104	560	2.48	1.22	1.39	2.48	4.24
HaCtg18331	HAAI01017051	like chitin binding protein	105	595	2.67	1.22	4.22	1.72	1.29
HaIso12389	HAAI01012389	isocitrate dehydrogenase	106	421	-1.18	-2.36	-0.55	-4.19	-2.88
HaIso14728	HAAI01014727	unknown	107	251	-1.16	-0.78	-4.19	-3.02	-1.71
HaIso11840	HAAI01011840	unknown	108	442	-4.19	-1.88	-2.81	-2.79	-2.15
HaCtg19280	HAAI01018000	unknown	109	704	3.61	1.96	1.73	4.15	2.51
HaIso11385	HAAI01011385	unknown	110	457	4.13	3.13	1.55	3.52	3.29
HaIso14199	HAAI01014199	unknown	111	304	3.08	3.03	-1.36	-0.61	4.13
HaIso09767	HAAI01009767	unknown	112	494	-4.12	-2.63	-2.66	-2.94	-2.92
HaIso12293	HAAI01012293	unknown	113	425	1.93	-0.29	4.11	-0.34	-0.71
HaIso00207	HAAI01000207	endoglucanase-1,4-beta-glucanase like	114	2371	4.11	2.44	-2.88	-0.03	2.14
HaIso00602	HAAI01000602	Aromatic L-amino acid decarboxylase	115	1696	-3.37	-2.78	-2.26	-2.8	-4.09
HaIso01039	HAAI01001039	unknown	116	1405	0.97	0.12	-4.08	2.08	0.99
HaIso12591	HAAI01012591	unknown	117	411	0.2	2.44	4.07	0.81	0.82
HaCtg17712	HAAI01016432	unknown	118	552	4.06	3.68	2.47	3.15	0.29
HaCtg20042	HAAI01018762	uncharacterized protein	119	903	0.92	0.57	-4.05	-0.14	-3.57
HaIso12705	HAAI01012705	unknown	120	403	3.61	2.53	-2.44	4.05	3.21
HaCtg18275	HAAI01016995	uncharacterized protein	121	591	-1.92	4.03	-2.36	0.39	-0.3
HaIso10826	HAAI01010826	unknown	122	474	4.02	3.96	2.1	3.79	2.61
HaIso11421	HAAI01011421	unknown	123	457	-2.4	-2.59	-1.92	-4	-1.52
HaCtg19135	HAAI01017855	unknown	124	680	3.99	2.68	2.39	1.72	1.87
HaIso09433	HAAI01009433	fibrinogen related protein	125	515	-3.99	-3.05	0.17	-3.5	-2.47
HaIso07812	HAAI01007812	unknown	126	576	0.41	1.02	3.98	0.13	1.06
HaIso06023	HAAI01006023	unknown	127	662	-3.97	-2.42	-2.42	-2.08	-0.9
HaIso04827	HAAI01004827	unknown	128	735	2.26	2.74	3.97	3.26	2.69
HaCtg17009	HAAI01015729	uncharacterized protein	129	518	-2.14	0.58	-3.58	-1.09	3.97
HaIso00682	HAAI01000682	unknown	130	1647	-1.62	-2.34	-0.52	-2.2	-3.95
HaIso13915	HAAI01013915	endoglucanase-1,4-beta-glucanase like	131	326	3.94	1.58	-3.58	-0.24	1.8
HaCtg16659	HAAI01015379	ABC transporter like	132	501	3.92	2.54	2.47	3.89	3.75
HaIso00713	HAAI01000713	SpAN like protein	133	1622	3.12	0.71	-3.92	-0.59	2.03
HaIso00982	HAAI01000982	unknown	134	1443	1.65	0.73	-3.91	2.43	1.25
HaIso01447	HAAI01001447	carboxypeptidase	135	1243	1.69	1.48	-3.9	-2.33	1.49
HaCtg20052	HAAI01018772	PDZ domain containing protein	136	907	3.89	2.34	2.1	3.36	2.4
HaIso01840	HAAI01001840	fibronogen related protein	137	1129	-3.39	-3.47	-1.4	-3.85	-3.12
HaIso14654	HAAI01014653	unknown	138	263	-3.85	-2.3	0.95	0.19	-1.43
HaIso11805	HAAI01011805	unknown	139	443	-2.75	-0.75	-3.55	-3.85	-3.49
HaIso15097	HAAI01015096	unknown	140	223	-2.26	-0.59	-0.85	-3.84	-0.84
HaIso03534	HAAI01003534	uncharacterized protein	141	854	3.84	3.09	1.45	3.69	2.51
HaCtg18107	HAAI01016827	ELAV protein like	142	579	3.84	2.39	1.03	3.15	0.29
HaIso08613	HAAI01008613	unknown	143	548	1	0.72	-3.83	2.71	0.96
HaIso08501	HAAI01008501	glycerin rich protein	144	550	-1.4	-1.2	-3.82	-1.28	-2.99
HaCtg17335	HAAI01016055	uncharacterized protein	145	533	-3.79	-0.24	-3.23	-1.48	2.69
HaIso02500	HAAI01002500	antrophin domain containing protein	146	993	0.16	-3.78	-0.21	-0.31	-1.71
HaIso06018	HAAI01006018	unknown	147	662	-1.46	-1.06	-1.27	-1.09	-3.78
HaIso03033	HAAI01003033	troponin I	148	916	-0.33	1.22	3.78	-0.02	0.29
HaCtg17189	HAAI01015909	glutamine amidotransferase related protein	149	526	-0.75	-1.46	-3.78	-2.28	-3.71
HaIso08602	HAAI01008602	prophenoloxidase activating factor serine proteinase like	150	547	0.39	-0.2	-3.78	-2.51	0
HaIso12820	HAAI01012820	unknown	151	398	-1.87	-3.2	-3.78	-3.61	-3.13
HaIso10625	HAAI01010625	unknown	152	480	3.77	3.18	0.6	1.46	1.14
HaIso10548	HAAI01010548	bax inhibitor like	153	481	-0.18	-1.21	-0.55	-1.89	-3.77
HaCtg20364	HAAI01019084	unknown	154	1184	3.76	2.4	-1.85	1.21	-2.11
HaIso10028	HAAI01010028	unknown	155	496	-1.29	-0.3	-0.36	0.21	-3.76
HaIso01580	HAAI01001580	cubilin like	156	1204	2.71	0.33	-3.75	-1.08	2.01
HaIso02579	HAAI01002579	unknown	157	981	1.09	0.83	-3.75	2.76	1.06
HaIso13882	HAAI01013882	unknown	158	329	-0.33	-0.59	-0.95	-3.74	-1.84
HaIso05802	HAAI01005802	SpAN like protein	159	674	3.51	2.03	-2.4	-0.45	3.73
HaIso14650	HAAI01014649	unknown	160	263	-3.05	-3.72	-1.98	-1.18	-3.65
HaCtg18569	HAAI01017289	uncharacterized protein	161	615	3.71	2.92	1.39	2.64	1.29
HaIso02072	HAAI01002072	unknown	162	1077	-1.65	-0.85	-1.34	-0.61	-3.7
HaCtg16822	HAAI01015542	heat shock protein 90	163	508	-3.07	1.07	-3.68	-0.09	-3.3
HaCtg18925	HAAI01017645	retrotransposon like	164	651	1.99	3.68	0.22	2.72	3.09
HaIso01038	HAAI01001038	CUB-serine protease	165	1415	0.81	-0.08	-3.68	-2.07	-0.38
HaIso01409	HAAI01001409	unknown	166	1263	3.68	2.88	1.38	3.23	2.65
HaIso11357	HAAI01011357	unknown	167	458	0.83	0.21	3.67	-0.75	-2.03
HaIso02164	HAAI01002164	carbonic anhydrase 6 like	168	1054	3.67	1.8	1.64	3.45	1.87
HaCtg20359	HAAI01019079	ascorbate peroxidase	169	1174	3.67	2.11	1.17	2.23	-2.52
HaCtg16697	HAAI01015417	unknown	170	503	3.67	1.5	1.17	2.39	2.57
HaIso03286	HAAI01003286	dynactin subunit	171	882	-2.04	-1.71	-1.85	-3.65	-2.49
HaIso08524	HAAI01008524	unknown	172	550	0.95	2.22	0.78	1	3.64
HaIso14692	HAAI01014691	unknown	173	261	-3.62	-2.2	-1.92	-2.01	-1.69
HaIso09105	HAAI01009105	heat shock protein 90	174	529	3.61	2.42	0.36	1.98	-2.03
HaIso04931	HAAI01004931	unknown	175	726	-2.87	-2.46	-0.63	-3.61	-2.71
HaCtg19856	HAAI01018576	nad dependent epimerase/dehydratase like	176	829	3.53	2.92	1.55	3.6	2.75
HaIso15072	HAAI01015071	unknown	177	222	-3.59	-0.78	-1.36	-2.49	-0.77
HaIso15009	HAAI01015008	unknown	178	229	-0.01	-3.59	-0.33	-0.56	-1.94
HaIso12589	HAAI01012589	zinc dependent metalloprotease	179	411	3.55	3.17	2.39	3.58	3.09
HaIso07901	HAAI01007901	crustin Ha2	180	574	-2.92	-0.04	-2.54	-2.39	-3.58
HaIso13496	HAAI01013496	uncharacterized protein	181	358	-1.85	-1.09	-3.58	-2.94	-1.26
HaIso14399	HAAI01014399	crustin Ha1	182	284	-3.58	-0.42	-1.94	-2.27	-3.09
HaIso06048	HAAI01006048	s-adenosylmethionine synthase like	183	659	2.62	3.58	1.98	3.18	1.61
HaIso03832	HAAI01003832	endonuclease-reverse transcriptase-like protein	184	824	-2.76	-3.18	-1.51	-3.33	-3.57
HaCtg19642	HAAI01018362	unknown	185	769	3.33	3.03	3.57	3.2	3.23
HaCtg20062	HAAI01018782	methionine biosynthesis protein like	186	911	-1.83	-0.72	-3.55	-1.87	2.68
HaIso04396	HAAI01004396	unknown	187	764	3.55	0.22	0.68	1.39	1.75
HaIso09103	HAAI01009103	hemolymph juvenile hormone binding protein like	188	529	0.3	-0.06	-0.02	-0.51	-3.55
HaIso14931	HAAI01014930	endoglucanase-1,4-beta-glucanase like	189	238	3.54	1.8	-1.36	-0.19	2.79
HaIso04622	HAAI01004622	unknown	190	749	-3.16	-1.84	-3.53	-2.06	-2.86
HaIso04265	HAAI01004265	unknown	191	777	-3.53	-1.87	-1.77	-2.11	-2
HaIso13910	HAAI01013910	unknown	192	327	0.7	0.27	3.52	-0.48	-1.06
HaIso02039	HAAI01002039	unknown	193	1083	3.52	2.8	0.9	2.85	2.55
HaCtg20393	HAAI01019113	vitellogenin like	194	1274	3.52	2.39	-0.36	2.48	-1.56
HaIso14625	HAAI01014624	unknown	195	264	-0.3	-1.99	-0.97	-2.04	-3.52
HaIso05145	HAAI01005145	unknown	196	707	-3.43	-2.1	-1.82	-3.51	-0.07
HaCtg17645	HAAI01016365	unknown	197	549	1.41	2.09	2.45	3.51	0.29
HaCtg20065	HAAI01018785	choline transporter like	198	912	3.5	2.03	0.93	2.75	1.61
HaIso11528	HAAI01011528	unknown	199	447	3.46	3.5	1.94	3.35	3.02
HaCtg19359	HAAI01018079	unknown	200	717	-3.5	-1.49	-1.42	-1.61	-1.56
HaIso11377	HAAI01011377	unknown	201	455	0.04	-0.96	-3.48	-3.5	-1.95
HaCtg19949	HAAI01018669	vitellogenin like	202	865	3.5	2.29	0.15	2	-2.03
HaIso03693	HAAI01003693	14-3-3 protein	203	840	3.48	2.8	2.13	3.28	1.29
HaCtg17807	HAAI01016527	cytochrome p450 like	204	558	3.23	2.03	0.07	3.47	2.61
HaIso15162	HAAI01015160	unknown	205	213	-2.65	3.45	2.58	3.22	3.01
HaIso09872	HAAI01009872	hemolymph juvenile hormone binding protein like	206	500	0.23	0.03	-0.17	-0.8	-3.45
HaIso14038	HAAI01014038	uncharacterized protein	207	316	-1.3	-0.49	-2.81	-3.41	-2.74
HaIso03521	HAAI01003521	unknown	208	845	-2.71	-1.31	-2.67	-1.85	-3.41
HaIso07059	HAAI01007059	unknown	209	605	-3.13	-2.95	-1.37	-3.4	-2.33
HaIso02555	HAAI01002555	MFS transporter like	210	985	-2.03	-1.54	-1.8	-3.4	-2.22
HaIso15166	HAAI01015164	unknown	211	214	0.67	2.64	3.39	2.67	2.7
HaIso11428	HAAI01011428	unknown	212	457	-2.76	-2.75	-3.39	-1.17	-0.78
HaIso03355	HAAI01003355	cytochrome b5 like	213	875	-2.8	-1.96	-2.73	-3.39	-2.33
HaIso01161	HAAI01001161	unknown	214	1361	-1.31	-1.76	-0.56	-3.38	0.33
HaIso01915	HAAI01001915	unknown	215	1111	2.19	1.36	-3.37	2.99	2.16
HaIso13128	HAAI01013128	SpAN like protein	216	380	0.97	0.74	-3.36	-2.34	2.57
HaIso14646	HAAI01014645	unknown	217	263	1.49	1.04	-3.36	-1.28	1.55
HaIso11675	HAAI01011675	uncharacterized protein	218	446	-2.98	-1.79	-2.48	-3.25	-3.36
HaIso05689	HAAI01005689	unknown	219	680	-0.31	-1.09	-1.76	-1.05	-3.35
HaCtg17030	HAAI01015750	uncharacterized protein	220	518	-1.14	3.34	-2	1.76	-2.52
HaIso05577	HAAI01005577	SpAN like protein	221	687	1.98	1.71	-1.56	-1	3.34
HaCtg19580	HAAI01018300	unknown	222	756	3.34	2.86	1.03	3.01	-0.13
HaIso13223	HAAI01013223	methyltransferase like	223	373	-3.34	-2.03	-0.51	-1.95	-0.42
HaIso15179	HAAI01015176	unknown	224	213	3.33	3.16	1.89	2.2	1.02
HaIso14998	HAAI01014997	unknown	225	232	3.03	1.22	-2.78	-2.61	3.33
HaIso06020	HAAI01006020	unknown	226	663	-3.33	-1.78	-2.28	-2.82	-1.65
HaIso15081	HAAI01015080	unknown	227	224	-2.48	-3.33	-0.05	-2.67	-1.74
HaIso12956	HAAI01012956	unknown	228	390	0.04	-3.32	-0.14	-0.36	-1.5
HaCtg20330	HAAI01019050	proprotein convertase	229	1133	3.32	2.11	1.12	3.13	-1.52
HaIso08414	HAAI01008414	unknown	230	556	-1.7	0.81	-3.31	-1.21	-0.83
HaIso07818	HAAI01007818	astacin like	231	578	3.31	2.74	1.95	2.93	1.71
HaIso03312	HAAI01003312	uncharacterized protein	232	880	3.3	1.48	0.99	3.09	1.55
HaIso09508	HAAI01009508	unknown	233	510	-0.4	3.12	2.71	2.84	3.3
HaIso00642	HAAI01000642	SpAN like protein	234	1676	1.28	-0.2	-3.29	-1.09	1.16
HaCtg19775	HAAI01018495	uncharacterized protein	235	802	2.76	2.13	3.29	1.39	1.87
HaIso10891	HAAI01010891	unknown	236	472	1.52	3.27	1.8	0.89	-0.15
HaIso07389	HAAI01007389	unknown	237	592	0.06	-3.27	-0.24	-0.44	-1.25
HaCtg18726	HAAI01017446	pyridoxal kinase like	238	630	2.17	1.44	1.22	3.27	1.51
HaIso14027	HAAI01014027	unknown	239	318	3.27	0.67	-1.23	-0.9	1.69
HaIso00197	HAAI01000197	zinc finger protein like	240	2394	-3.23	-1.6	-3.13	-3.26	-2.04
HaIso07159	HAAI01007159	aminoacylase like	241	599	-1.76	-2.21	-1.73	-1.93	-3.26
HaIso05938	HAAI01005938	unknown	242	663	-0.62	1.8	3.01	3.26	2.44
HaIso08347	HAAI01008347	unknown	243	554	-3.26	0.4	-1.56	-1.05	-1.38
HaIso11411	HAAI01011411	unknown	244	450	-2.39	-2.1	-1.25	-3.25	-2.77
HaIso10315	HAAI01010315	phytanoyl-CoA dioxygenase like	245	487	-1.34	-2	0.21	-1.57	-3.24
HaIso03340	HAAI01003340	fibronogen related protein	246	876	-2.44	-2.94	0.17	-3.24	-2.15
HaCtg20163	HAAI01018883	unknown	247	972	3.24	1.32	1.22	2.44	1.39
HaIso01256	HAAI01001256	unknown	248	1315	3.23	2.55	1.06	3.13	2.25
HaIso02250	HAAI01002250	uncharacterized protein	249	1034	-0.74	-0.37	-3.23	-1.86	-0.72
HaIso00648	HAAI01000648	unknown	250	1677	1.96	0.61	-0.16	0.62	3.23
HaIso00231	HAAI01000231	unknown	251	2291	0.44	0.54	1.22	0.88	3.23
HaIso04425	HAAI01004425	crustin Ha2 like	252	763	-3.23	-0.38	-2.33	-2.57	-3.11
HaIso07375	HAAI01007375	unknown	253	596	-3.2	-2.25	-2.74	-2.7	-3.23
HaIso05463	HAAI01005463	unknown	254	689	3.21	1.64	-2.69	-1.61	2.57
HaCtg17933	HAAI01016653	unknown	255	567	3.21	0.48	-3.1	2.88	1.67
HaIso14526	HAAI01014526	unknown	256	274	-0.59	2.03	0.48	0.98	3.2
HaIso15285	HAAI01015282	histidine rich protein	257	206	0.73	0.28	0.22	-0.37	-3.2
HaIso09026	HAAI01009026	arthrodial cuticle protein	258	532	-0.47	3.2	0.01	0.98	-0.36
HaIso00758	HAAI01000758	unknown	259	1586	2.27	1.13	-3.2	2.74	2.36
HaIso10941	HAAI01010941	unknown	260	472	2.23	1.86	-3.19	-1.4	2.71
HaCtg17591	HAAI01016311	Surface lipoprotein domain containing protein	261	546	-1.07	-1.1	-3.1	-0.93	3.17
HaIso13187	HAAI01013187	unknown	262	376	-0.88	-3.17	0.83	-1.94	-0.11
HaCtg20436	HAAI01019156	uncharacterized protein	263	1455	3.03	2.69	0.29	2.16	-3.17
HaIso06943	HAAI01006943	uncharacterized protein	264	618	2.48	1.5	3.17	0.83	-0.94
HaIso14011	HAAI01014011	unknown	265	317	0.26	-3.16	0.02	-0.23	-1.41
HaIso14917	HAAI01014916	unknown	266	239	1.36	3.16	2.94	1.83	2.88
HaCtg18484	HAAI01017204	unknown	267	607	3.16	2.36	1.95	2.2	2.05
HaIso13417	HAAI01013417	uncharacterized protein	268	363	-1.7	-3.15	0.34	-0.27	0.58
HaIso04649	HAAI01004649	unknown	269	746	-3.06	-3.15	-2.46	-1.44	-1.35
HaIso10727	HAAI01010727	gelsolin	270	476	1.67	0.68	3.13	0.64	1.29
HaCtg19277	HAAI01017997	TCP 1 like	271	703	3.13	0.54	0.39	2.75	-1.71
HaIso14827	HAAI01014826	unknown	272	248	3.13	2.13	1.55	2.92	1.87
HaIso00902	HAAI01000902	SpAN like protein	273	1488	2.13	1.45	-2.42	-1.14	3.13
HaIso09656	HAAI01009656	uncharacterized protein	274	500	2.21	2.68	2.81	1.9	3.13
HaCtg20124	HAAI01018844	alpha tubulin	275	948	3.11	1.41	1.46	2.74	-0.2
HaIso14067	HAAI01014067	unknown	276	316	3.09	1.58	-3.11	-1.27	1.85
HaCtg19375	HAAI01018095	unknown	277	720	2.05	3.11	1.49	1.46	1.67
HaIso11540	HAAI01011540	unknown	278	450	-2.79	-2.93	0.44	-3.1	-2.27
HaCtg19376	HAAI01018096	nucleotidase like	279	720	3.1	1.92	1.31	1.2	-0.13
HaIso11758	HAAI01011758	unknown	280	444	-3.1	-1.06	0.18	-0.41	-2.8
HaIso11381	HAAI01011381	unknown	281	457	3.08	3.07	-2.1	0.24	-0.45
HaIso09704	HAAI01009704	uncharacterized protein	282	503	-0.65	-1.63	-3.07	-1.91	-1.12
HaCtg19296	HAAI01018016	C2 domain containing protein	283	706	2.99	2.42	1.07	3.07	2.14
HaIso11367	HAAI01011367	carboxylesterase family protein	284	458	-1.83	-1.55	-2.38	-2.57	-3.07
HaIso09220	HAAI01009220	unknown	285	526	-1.2	-1.12	-0.82	-3.07	-1.3
HaIso14488	HAAI01014488	unknown	286	279	-2.41	-0.98	-2.39	-3.07	-1.59
HaIso03928	HAAI01003928	organic cation transporter; like Solute carrier family 22, member 4	287	818	0.11	-1.48	-3.06	-2.43	-1.54
HaIso14220	HAAI01014220	uncharacterized protein	288	296	-0.59	1.88	1.03	1.76	3.06
HaIso05137	HAAI01005137	uncharacterized protein	289	712	3.06	0.89	1.05	1.55	1.89
HaIso10106	HAAI01010106	unknown	290	487	-0.39	-0.46	3.06	-0.28	0.09
HaIso00265	HAAI01000265	unknown	291	2211	2.08	1.11	-3	3.05	1.76
HaCtg18816	HAAI01017536	methyltransferase like	292	638	-3.05	-2.35	-0.12	-2.08	-0.44
HaIso13023	HAAI01013023	unknown	293	388	0.58	0.04	3.04	1.17	2.06
HaCtg19881	HAAI01018601	60S ribosomal protein L5 like	294	838	2.46	2.07	-0.01	1.83	-3.03
HaCtg19629	HAAI01018349	MFS transporter like	295	765	2.61	2.72	3.03	2.51	2.7
HaIso13055	HAAI01013055	unknown	296	387	1.99	1.22	3.03	1.9	1.61
HaIso01497	HAAI01001497	SAM motif containing protein	297	1231	0.21	-1.33	-0.63	-1.05	-3.03
HaCtg18730	HAAI01017450	unknown	298	630	0.31	-0.14	2.12	2.91	3.02
HaIso01305	HAAI01001305	unknown	299	1300	2.64	1.86	-2.47	-1.03	3.02
HaIso02118	HAAI01002118	conserved hypothetical protein	300	1067	1.45	1.68	3.02	1.64	0.49
HaIso01203	HAAI01001203	unknown	301	1340	1.7	0.7	-2.96	-1.46	3.02
HaIso02473	HAAI01002473	transcription factor like	302	994	3.02	1.03	1.28	1.62	0.61
HaIso06202	HAAI01006202	unknown	303	653	3.02	2.34	0.81	2.69	1.7
HaIso08700	HAAI01008700	arginine kinase	304	540	3.01	2.27	1.43	2.76	2.14
HaIso06792	HAAI01006792	uncharacterized protein	305	624	-1	-2.08	-0.83	-0.87	-3.01
HaIso02151	HAAI01002151	ets like transcription factor	306	1060	-1.65	-1.28	-1.7	-1.78	-3.01
HaIso08644	HAAI01008644	unknown	307	546	3	1.02	0.4	1.25	1.09
HaIso11021	HAAI01011021	unknown	308	468	-2.72	-2	-2.67	-2.02	-3
HaIso04806	HAAI01004806	unknown	309	734	-2.54	-2.86	-2.99	-2.38	-2.74
HaCtg20415	HAAI01019135	carbohydrate phosphorylase like	310	1343	2.67	1.48	1.26	2.99	1.21
HaIso01236	HAAI01001236	heterogeneous nuclear ribonucleoprotein 27c like	311	1319	-0.39	-1.25	-0.34	-0.42	-2.99
HaIso01527	HAAI01001527	unknown	312	1225	2.99	2.04	0.91	2.86	2.05
HaCtg20334	HAAI01019054	unknown	313	1138	-0.2	0.08	-0.06	2.99	0.29
HaIso14535	HAAI01014535	unknown	314	274	-0.64	1.93	0.2	0.42	2.99
HaIso00186	HAAI01000186	astacin domain containg protein	315	2431	2.79	2.24	-2.98	-1.2	2.94
HaIso10793	HAAI01010793	unknown	316	477	0.08	0.22	0.14	2.98	2.1
HaIso05761	HAAI01005761	unknown	317	660	1.59	0.64	-2.76	2.97	1.18
HaCtg19523	HAAI01018243	unknown	318	746	-1.77	-1.72	-2.13	-2.96	-1.78
HaIso07142	HAAI01007142	unknown	319	608	-2.81	-2.79	-1.04	-2.96	-1.86
HaCtg19551	HAAI01018271	unknown	320	751	2.81	0.71	0.36	2.95	2.14
HaCtg18973	HAAI01017693	unknown	321	657	2.3	1.6	2.86	2.95	1.55
HaIso06755	HAAI01006755	unknown	322	625	2.95	1.67	-0.51	1.61	1.07
HaCtg20133	HAAI01018853	hypothetical protein	323	952	1.99	2.86	0.14	2.84	2.95
HaCtg19719	HAAI01018439	s-adenosylmethionine synthetase like	324	788	2.6	2.94	1.22	2.77	1.87
HaIso04058	HAAI01004058	cuticle protein	325	802	2.93	0.22	-0.55	0.2	-0.71
HaIso01755	HAAI01001755	unknown	326	1152	-2.93	-2.79	-1.62	-2.12	-0.67
HaIso05283	HAAI01005283	ribonucleoside-diphosphate reductase	327	704	-0.84	-0.78	0.81	-0.47	2.92
HaIso03712	HAAI01003712	uncharacterized protein	328	838	2.92	1.86	0.78	2.08	1.46
HaIso10065	HAAI01010065	unknown	329	494	2.92	0.92	0.93	0.64	1.54
HaIso05704	HAAI01005704	unknown	330	673	-2.91	-1.61	-2.72	-2.5	-2.49
HaIso14260	HAAI01014260	unknown	331	304	2.41	2.04	1.95	2.9	1.94
HaIso06431	HAAI01006431	unknown	332	641	2.9	1.99	1.49	1.46	0.77
HaCtg16878	HAAI01015598	heat shock protein 90 alpha	333	511	2.9	1.47	-0.19	1.85	-0.71
HaCtg20400	HAAI01019120	bestrophin	334	1290	2.89	1.8	2.13	1.56	1.16
HaIso10204	HAAI01010204	uncharacterized protein	335	489	2.41	1.56	1.52	2.88	1.83
HaIso06298	HAAI01006298	unknown	336	644	-2.88	-1.64	-1.09	-2.26	-2.13
HaIso08135	HAAI01008135	unknown	337	565	1.16	1.22	1.07	2.88	1.67
HaCtg19532	HAAI01018252	uncharacterized protein	338	747	2.87	-0.2	-2.36	2.35	2.43
HaIso07839	HAAI01007839	unknown	339	577	0.71	0.37	0.06	1.52	2.87
HaIso06842	HAAI01006842	60S ribosomal protein L3 like	340	620	2.86	1.8	1.32	2.78	2.06
HaIso03804	HAAI01003804	like gastrolith protein	341	823	1.01	0.01	2	2.86	-0.3
HaCtg19438	HAAI01018158	unknown	342	730	2.86	2.03	1.84	1.95	2.19
HaIso05086	HAAI01005086	uncharacterized protein	343	708	2.38	2.47	2.34	2.86	1.66
HaIso09473	HAAI01009473	unknown	344	515	-0.41	-0.04	2.86	0.84	0.02
HaCtg19600	HAAI01018320	chitin deacetylase domain containing protein	345	760	2.85	1.43	-0.85	1.62	-1.64
HaIso00848	HAAI01000848	like laminin subunit a	346	1512	-1.02	-1.71	-2.85	-1.04	-2.11
HaIso00761	HAAI01000761	heat shock protein 70	347	1580	2.84	1.94	1.3	2.61	1.37
HaIso14511	HAAI01014511	unknown	348	273	2.32	2.66	1.32	2.83	1.87
HaIso07828	HAAI01007828	unknown	349	575	2.44	1.8	2.49	2.83	1.67
HaCtg17365	HAAI01016085	unknown	350	535	2.81	-0.36	1.39	1.76	2.16
HaCtg19462	HAAI01018182	unknown	351	734	1.25	2.13	1.2	2.81	1.63
HaIso05842	HAAI01005842	like chitin binding protein	352	670	2.81	0.48	1.54	0.63	-0.45
HaCtg18907	HAAI01017627	uncharacterized protein	353	650	-1.33	-0.78	-2.78	-2.61	2.81
HaIso02483	HAAI01002483	HMG protein like	354	995	-2.81	-1.22	-0.94	-2.04	-2.41
HaIso01444	HAAI01001444	L-type amino acid transporter like	355	1244	-1.7	-1.57	-0.6	-2.25	-2.81
HaIso12578	HAAI01012578	uncharacterized protein	356	404	-0.42	-1.19	-0.34	-0.89	-2.8
HaCtg19919	HAAI01018639	rootletin like	357	851	2.8	0.54	0.68	1.95	0.46
HaIso11635	HAAI01011635	unknown	358	445	-0.4	-2.8	-0.68	-0.83	-1.87
HaIso11792	HAAI01011792	unknown	359	442	1.66	1.99	1.38	2.25	2.79
HaIso14656	HAAI01014655	hypothetical protein	360	263	-2.79	-2.24	-1.27	-2.48	-0.59
HaIso03692	HAAI01003692	unknown	361	838	-0.44	-1.06	-0.27	-0.44	-2.78
HaCtg18512	HAAI01017232	like cellular nucleic acid-binding protein	362	610	2.78	2.05	0.85	2.22	1.96
HaIso14065	HAAI01014065	uncharacterized protein	363	319	-0.78	-2.78	-0.75	-1.02	-1.65
HaIso10958	HAAI01010958	unknown	364	468	-1.33	0.62	-2.78	0.14	-0.71
HaIso15334	HAAI01015324	unknown	365	201	-1.39	-1.51	-0.42	-1.43	-2.77
HaIso00019	HAAI01000019	unknown	366	4244	1.48	0.88	-2.77	2.54	1.33
HaIso01095	HAAI01001095	unknown	367	1379	2.44	2.3	1.7	2.77	1.23
HaIso02867	HAAI01002867	unknown	368	937	2.08	2.19	1.66	0.2	2.77
HaIso01265	HAAI01001265	beta tubulin	369	1315	2.77	1.77	0.97	1.98	1.02
HaIso14307	HAAI01014307	unknown	370	292	-0.37	-0.91	-0.16	-0.58	-2.76
HaIso02819	HAAI01002819	protein phosphatase	371	943	-0.62	-0.85	-1.6	-1.52	-2.76
HaIso03457	HAAI01003457	unknown	372	863	2.75	1.47	1.63	2.02	2.76
HaIso02031	HAAI01002031	unknown	373	1086	-2.75	-2.66	0.14	-2.4	-2.01
HaIso07241	HAAI01007241	unknown	374	590	-2.59	-0.64	-2.39	-2.75	-2.49
HaCtg20350	HAAI01019070	zinc finger protein like	375	1157	-0.55	-0.13	-2	2.75	-0.35
HaIso03970	HAAI01003970	reverse transcriptase like	376	811	-2.64	-2.75	-1.94	-2.18	-2.13
HaIso08986	HAAI01008986	uncharacterized protein	377	533	-1.79	-0.92	-2.75	-1.82	-0.31
HaIso11856	HAAI01011856	unknown	378	439	-0.52	-1.07	-0.46	-0.9	-2.74
HaIso15202	HAAI01015199	unknown	379	212	-1.57	-1.82	-1.79	-2.74	-1.75
HaIso14706	HAAI01014705	unknown	380	257	0.91	-0.81	-1.37	0.45	-2.74
HaIso05182	HAAI01005182	unknown	381	709	-0.68	-0.9	-1.59	-1.31	-2.74
HaIso05327	HAAI01005327	uncharacterized protein	382	700	-2.26	-2.73	0.34	0.65	0.49
HaCtg19083	HAAI01017803	uncharacterized protein	383	673	2.73	1.37	1.61	2.6	0.98
HaIso08718	HAAI01008718	unknown	384	537	0.04	-2.73	-0.49	-0.53	-1.22
HaIso07895	HAAI01007895	unknown	385	576	-0.83	-1.01	-1.01	-1.45	-2.72
HaIso01603	HAAI01001603	uncharacterized protein	386	1197	-1.58	-0.61	-2.36	-2.72	-2.16
HaIso07496	HAAI01007496	60S ribosomal protein L5 like	387	587	2.29	1.58	1.59	2.72	1.57
HaCtg20473	HAAI01019193	unknown	388	1842	2.71	0.31	0.58	2.16	0.09
HaIso00562	HAAI01000562	cysteine dioxygenase	389	1748	-2.71	-1.5	-1.33	-1.92	-1.71
HaIso06518	HAAI01006518	putative articulin	390	625	0.96	1.39	2.32	0.15	-2.71
HaIso02830	HAAI01002830	unknown	391	944	1.3	1.22	1.55	1.06	2.71
HaIso13696	HAAI01013696	unknown	392	342	-1.64	0	-2.71	-2.3	-1.52
HaCtg19925	HAAI01018645	V1-ATPase subunit B	393	852	2.69	1.8	1.27	2.54	1.46
HaIso04185	HAAI01004185	RNA Polymerase like	394	784	-0.9	0.89	-2.69	0.47	-0.94
HaIso04647	HAAI01004647	astakine variant	395	747	-2.44	-2.23	-2.68	-2.31	-2.61
HaCtg18716	HAAI01017436	unknown	396	629	2.13	1.39	1.78	2.68	2.54
HaIso12733	HAAI01012733	unknown	397	397	-1.51	-2.68	-1.87	-2.53	-1.61
HaIso11633	HAAI01011633	s-adenosylmethionine synthetase	398	447	-2.68	-1.06	-1.5	-1.13	-1.43
HaIso14600	HAAI01014600	unknown	399	269	-0.42	-1.1	-0.25	-0.7	-2.68
HaIso06801	HAAI01006801	unknown	400	625	0.1	-2.67	-0.24	-0.46	-1.6
HaCtg20063	HAAI01018783	like cuticle protein	401	911	2.67	0.71	1.49	1.5	1.61
HaIso04563	HAAI01004563	unknown	402	750	2.41	2.48	2.66	2.19	1.11
HaCtg18205	HAAI01016925	unknown	403	585	-0.15	-0.55	-0.13	-1.13	-2.66
HaIso15107	HAAI01015106	unknown	404	220	1.62	2.66	1.81	2.61	2.48
HaIso07061	HAAI01007061	unknown	405	614	-2.66	-2.03	-1.89	-1.6	-1.2
HaIso04423	HAAI01004423	unknown	406	764	-0.77	-1.55	-0.65	-0.85	-2.66
HaCtg20457	HAAI01019177	DEAD box ATP-dependent RNA helicase like	407	1598	2.66	1.47	-1.19	1.48	-2.13
HaIso04276	HAAI01004276	unknown	408	776	-1.54	-2.65	-1.84	-1.9	-0.59
HaIso03707	HAAI01003707	unknown	409	830	-0.38	-1.09	-0.14	-0.51	-2.65
HaIso05574	HAAI01005574	unknown	410	686	-0.03	1.05	0.23	0.47	2.64
HaIso01475	HAAI01001475	unknown	411	1238	0.05	-2.64	-0.02	-0.33	-0.79
HaIso11676	HAAI01011676	unknown	412	448	0.08	-2.63	-0.23	-0.44	-1.61
HaIso04930	HAAI01004930	heat shock protein 90	413	726	2.63	1.86	1.24	2.58	0.92
HaIso12460	HAAI01012460	unknown	414	419	-0.5	-0.95	-0.3	-0.68	-2.63
HaIso05054	HAAI01005054	unknown	415	718	2.63	1.79	0.27	2.44	1.39
HaIso05868	HAAI01005868	unknown	416	668	-0.11	-0.92	-0.27	-2.62	-1.59
HaIso03095	HAAI01003095	uncharacterized protein	417	904	-0.9	-0.45	-2.62	-1.63	-0.07
HaIso02085	HAAI01002085	unknown	418	1072	2.5	1.66	-2.62	-0.78	2.18
HaIso05581	HAAI01005581	L-type amino acid transporter like	419	684	-0.96	-1.75	-1.27	-1.29	-2.62
HaIso11017	HAAI01011017	unknown	420	469	-1.27	-2.62	-2.47	-2.25	-1.55
HaIso07246	HAAI01007246	vitellogenin like	421	601	2.61	2.15	-1.1	0.98	-1.45
HaCtg16763	HAAI01015483	unknown	422	506	1.53	2.61	2.22	2.54	1.87
HaIso04174	HAAI01004174	uncharacterized protein	423	779	0.71	0.36	-0.77	2.61	0.52
HaIso03375	HAAI01003375	unknown	424	876	2.61	0.36	1.29	0.74	-0.65
HaIso08977	HAAI01008977	unknown	425	531	2.6	2.14	0.51	2.17	1.83
HaIso07065	HAAI01007065	inorganic pyrophosphatase like	426	609	-0.85	-0.83	-0.64	-1.08	-2.6
HaIso03327	HAAI01003327	actin	427	878	2.53	2.26	1.06	2.6	1.72
HaIso08962	HAAI01008962	unknown	428	534	-0.54	-1.36	-0.14	-0.71	-2.6
HaCtg18359	HAAI01017079	unknown	429	597	1.67	2.6	2.09	2.07	1.55
HaIso03766	HAAI01003766	unknown	430	834	2.09	1.16	1.02	2.6	1.97
HaIso10404	HAAI01010404	unknown	431	484	1.92	1.76	2.59	1.66	1.39
HaIso00796	HAAI01000796	alpha tubulin	432	1563	2.59	2.06	1.09	2.34	1.7
HaIso10974	HAAI01010974	unknown	433	471	-2.59	-1.14	-1.2	-0.57	-0.81
HaIso02769	HAAI01002769	unknown	434	952	0.69	0.24	2.58	0.88	-0.67
HaIso03082	HAAI01003082	uncharacterized protein	435	901	2.58	1.63	1.09	2.21	1.82
HaIso12644	HAAI01012644	unknown	436	410	0.96	-0.27	-0.05	2.29	2.57
HaIso03592	HAAI01003592	unknown	437	850	-1.55	-0.47	-2.39	-2.02	-2.57
HaCtg19539	HAAI01018259	splicing factor	438	749	2.57	1.64	0.45	2.06	1.44
HaIso15279	HAAI01015276	unknown	439	206	2.44	2.56	0.99	2.3	1.77
HaCtg16824	HAAI01015544	4-hydroxyphenylpyruvate dioxygenase	440	508	2.49	1.71	0.51	2.56	2.07
HaIso09559	HAAI01009559	unknown	441	509	1.91	1.71	2.56	1.74	-0.59
HaIso06323	HAAI01006323	40S ribosomal protein S10 like	442	639	-1.68	-0.93	-1.13	-1.3	-2.56
HaCtg19493	HAAI01018213	glycoside hydrolase like	443	740	1.83	1.26	1.56	2.55	2.39
HaIso05237	HAAI01005237	alpha carbonic anhydrase like	444	705	2.55	1.8	0.52	2.42	0.91
HaIso09732	HAAI01009732	uncharacterized protein	445	467	-0.07	-1.35	-2.55	-1.15	-1.11
HaIso14559	HAAI01014559	unknown	446	272	-0.24	-0.93	0.03	-0.61	-2.55
HaIso09480	HAAI01009480	unknown	447	511	-1.65	-0.84	-1.56	-2.55	-1.36
HaIso11157	HAAI01011157	unknown	448	464	-2.3	-2.55	-1.64	-1.66	-1.53
HaIso07689	HAAI01007689	unknown	449	584	2.54	2	-1.62	2.08	-1.88
HaIso12122	HAAI01012122	unknown	450	434	-1.12	-0.88	-1.48	-2.54	-0.78
HaIso11012	HAAI01011012	unknown	451	469	-2.54	-1.99	-1.15	-1.61	-1.83
HaCtg18377	HAAI01017097	unknown	452	599	2.54	1.16	0.52	2.22	1.98
HaIso13652	HAAI01013652	unknown	453	347	-2.09	-1.43	-1.52	-2.54	0.18
HaIso01057	HAAI01001057	serine/threonine-protein phosphatase like	454	1407	-0.39	-0.54	-1.49	-1.19	-2.54
HaIso00639	HAAI01000639	JHE-like carboxylesterase	455	1679	-2.11	-1.16	-2.53	-2.25	-2.53
HaCtg19726	HAAI01018446	transposase like	456	791	1.76	2.35	2.53	1.1	1
HaIso15177	HAAI01015174	unknown	457	216	-2.48	-0.15	-2.53	-1.16	-1.58
HaIso01751	HAAI01001751	mitochondrial-processing peptidase like	458	1157	-2	-1.88	-2.03	-2.52	-2.16
HaCtg19947	HAAI01018667	uncharacterized protein	459	864	1.91	0.58	-0.12	2.46	-2.52
HaCtg19186	HAAI01017906	uncharacterized protein	460	689	-2.04	-1.31	-1.75	-2.02	-2.52
HaCtg19299	HAAI01018019	ras related protein	461	707	2.52	1.9	0.22	2.07	1.05
HaIso00452	HAAI01000452	serine protease inhibitor	462	1881	-1.03	-1.52	-1.81	-1.81	-2.52
HaIso01455	HAAI01001455	like chitin binding protein	463	1245	-1.26	-1.86	-0.58	-2.44	-2.51
HaIso12047	HAAI01012047	hypothetical protein	464	434	-0.65	-0.1	1.13	2.51	0.29
HaCtg20199	HAAI01018919	like fibrillar collagen	465	1001	2.51	2.13	1.34	2.49	1.54
HaIso14914	HAAI01014913	Metallothionein	466	240	2.51	0.41	-0.26	0.63	-0.06
HaCtg19989	HAAI01018709	unknown	467	880	1.03	0.41	2.5	0.98	2.18
HaCtg16866	HAAI01015586	unknown	468	510	1.56	1.22	2.5	1.05	1.65
HaIso04409	HAAI01004409	unknown	469	764	0.62	1.71	1.97	2.5	1.93
HaIso14447	HAAI01014447	uncharacterized protein	470	278	-2.5	-0.98	-1.37	-1.22	-1.24
HaIso14793	HAAI01014792	unknown	471	250	-0.43	-1.11	-0.01	-0.57	-2.5
HaIso06563	HAAI01006563	unknown	472	634	-0.11	-0.93	-0.3	-0.52	-2.5
HaIso09760	HAAI01009760	unknown	473	500	-0.63	-1.3	-0.49	-0.9	-2.5
HaIso11815	HAAI01011815	unknown	474	442	-0.06	-0.21	0.68	1.52	2.49
HaIso02741	HAAI01002741	translation elongation factor like	475	955	2.49	1.54	0.54	2.14	0.95
HaIso13116	HAAI01013116	unknown	476	381	-0.53	-1	-0.3	-0.63	-2.49
HaIso07449	HAAI01007449	unknown	477	588	0.25	0.72	2.01	2.48	1.66
HaIso15326	HAAI01015317	unknown	478	200	0.47	1.06	-1.57	-2.48	-1.59
HaIso14269	HAAI01014269	like chitin binding protein	479	297	-0.5	-1.08	-0.57	-1.66	-2.48
HaIso07057	HAAI01007057	unknown	480	611	-0.18	-1.96	-0.61	-1.25	-2.48
HaIso06233	HAAI01006233	unknown	481	649	-1.71	0.22	-2.48	-2.08	-2.19
HaIso04724	HAAI01004724	JHE-like carboxylesterase	482	740	-2.2	-1.81	-1.99	-1.95	-2.47
HaIso00281	HAAI01000281	like transglutaminase	483	2174	0.58	-0.77	1.35	-0.69	-2.47
HaIso08420	HAAI01008420	troponin I	484	554	0.2	-0.73	-2.46	-0.88	-1.81
HaIso04506	HAAI01004506	phytanoyl-CoA dioxygenase like	485	758	-1.86	-1.96	-0.38	-1.88	-2.46
HaIso05119	HAAI01005119	unknown	486	714	2.25	1.8	2.46	1.83	0.94
HaIso11714	HAAI01011714	unknown	487	446	2.43	2.46	0.94	1.19	1.42
HaIso09942	HAAI01009942	unknown	488	494	-1.24	1.21	-0.21	0.24	2.46
HaIso02813	HAAI01002813	unknown	489	946	2.45	-0.04	1.15	0.67	0.35
HaIso07929	HAAI01007929	unknown	490	567	-0.69	-0.28	-0.63	-0.87	-2.45
HaIso06126	HAAI01006126	unknown	491	656	0.74	2.3	2.45	1.07	1.7
HaIso02604	HAAI01002604	anti-lipopolysaccharide factor	492	979	-2.16	-1.85	-2.44	-2.05	-0.97
HaIso08726	HAAI01008726	unknown	493	543	-0.6	-1.06	-0.33	-0.73	-2.44
HaCtg19037	HAAI01017757	unknown	494	666	-1.68	-2.43	-1.59	-1.73	-1.75
HaIso05214	HAAI01005214	tubulointerstitial nephritis antigen like	495	706	2.43	2.07	2.25	1.53	1.79
HaIso01822	HAAI01001822	uncharacterized protein	496	1137	-2.3	-2.25	-1.97	-2.32	-2.43
HaIso15225	HAAI01015222	ubiquitin	497	211	2.34	2	0.95	2.43	1.15
HaIso03148	HAAI01003148	unknown	498	896	-0.59	-1.12	-1.41	2.42	-2.22
HaIso08966	HAAI01008966	unknown	499	532	-0.37	-1.16	-0.08	-0.76	-2.42
HaIso02591	HAAI01002591	superoxide dismutase	500	978	-0.1	-1.65	-0.62	-1.49	-2.42
HaCtg20404	HAAI01019124	na+ k+-atpase alpha subunit	501	1295	0.81	0.22	1.82	2.09	2.41
HaIso03578	HAAI01003578	unknown	502	854	2.41	0.78	-1.09	-0.39	-0.92
HaIso04027	HAAI01004027	unknown	503	797	2.41	0.72	1.03	1.67	1.75
HaIso14920	HAAI01014919	unknown	504	237	-1.47	2.4	0.97	-0.74	0.15
HaIso12950	HAAI01012950	unknown	505	386	2.4	0.6	0.63	0.93	-0.33
HaIso11607	HAAI01011607	small nuclear ribonucleoprotein polypeptide G like	506	448	-0.21	-1.15	-0.01	-0.66	-2.4
HaIso07106	HAAI01007106	unknown	507	608	-2.4	-2.3	-0.85	-2	-1.37
HaIso05033	HAAI01005033	unknown	508	720	-0.47	-0.88	-0.31	-0.41	-2.4
HaIso14880	HAAI01014879	unknown	509	243	-0.71	-2.4	-0.65	-0.51	-1.82
HaCtg20365	HAAI01019085	unknown	510	1186	2.4	0.22	-0.39	1.78	-0.24
HaIso07529	HAAI01007529	glyceraldehyde 3-phosphate dehydrogenase	511	589	2.39	1.6	0.69	2.36	1.07
HaIso08870	HAAI01008870	unknown	512	537	1.54	0.66	2.16	2.39	0.88
HaIso10372	HAAI01010372	solute carrier family 23 like	513	483	-0.33	-0.73	-0.46	-0.33	-2.39
HaIso04255	HAAI01004255	unknown	514	789	-2.39	-1.67	-1.59	-1.42	-0.53
HaIso15224	HAAI01015221	unknown	515	210	1.47	-0.08	1.31	1.87	2.39
HaIso03572	HAAI01003572	unknown	516	850	1.81	2.39	0.62	1.87	1.61
HaIso04455	HAAI01004455	unknown	517	763	1.94	0.8	1.89	1.13	2.38
HaIso08218	HAAI01008218	unknown	518	565	0.29	0.45	0.37	0.48	2.38
HaIso12408	HAAI01012408	unknown	519	423	1.14	0.77	1.71	2.38	1.39
HaIso00416	HAAI01000416	glutamine synthetase	520	1937	-0.96	-1.1	-0.73	-2.38	-2.17
HaIso04651	HAAI01004651	actin	521	743	2.38	1.44	0.52	1.82	1.33
HaIso01505	HAAI01001505	unknown	522	1231	0.51	0.85	0.47	1.14	2.38
HaIso02111	HAAI01002111	unknown	523	1064	-2.37	-2.03	-1.22	-1.91	-1.84
HaIso05807	HAAI01005807	cytochrome c oxidase subunit ii	524	667	2.23	1.82	0.96	2.37	1.33
HaIso01460	HAAI01001460	like chitin binding protein	525	1245	-0.72	-1.31	-0.72	-1.62	-2.37
HaCtg19663	HAAI01018383	adenylate kinase like	526	774	-0.22	-0.48	2.37	-0.72	-0.61
HaIso01217	HAAI01001217	like cuticular protein	527	1330	2.37	1.1	2.21	0.4	-0.98
HaIso05064	HAAI01005064	unknown	528	718	-1.45	-1.02	-1.56	-1.58	-2.37
HaIso10607	HAAI01010607	unknown	529	480	1.35	1.58	1.15	1.24	2.36
HaIso07334	HAAI01007334	unknown	530	595	1.6	1.97	1.39	2.36	1.81
HaIso10804	HAAI01010804	unknown	531	476	-0.56	-0.08	0.81	-2.36	-0.47
HaIso04093	HAAI01004093	hyastatin	532	795	0.75	1.11	1.17	1.31	2.36
HaCtg18550	HAAI01017270	aconitate hydratase mitochndrial like	533	613	2.36	0.26	0.59	0.85	0.96
HaIso04837	HAAI01004837	unknown	534	734	2.35	-0.42	1.67	0.7	0.64
HaIso06588	HAAI01006588	sec61 like	535	632	-0.51	-1.09	-0.42	-2.35	-2.35
HaIso10655	HAAI01010655	40S ribosomal protein S8 like	536	475	2.35	1.35	0.48	1.91	0.82
HaIso08969	HAAI01008969	like transglutaminase	537	533	1.22	-0.16	2.34	0.08	-1.68
HaIso02404	HAAI01002404	unknown	538	1010	-1.69	-1.82	-2.34	-2.08	-1.74
HaIso07588	HAAI01007588	unknown	539	589	-0.65	1.44	0.65	0.83	2.33
HaIso00058	HAAI01000058	uncharacterized protein	540	3327	-0.6	-1.38	-1.03	-1.32	-2.33
HaIso03904	HAAI01003904	ankyrin related protein like	541	817	1.33	1.27	2.33	0.82	0.59
HaIso14651	HAAI01014650	unknown	542	254	0.42	2.33	1.22	1.04	0.41
HaIso02088	HAAI01002088	superoxide dismutase domain containing protein	543	1072	-1.1	-1.95	-1.25	-2.33	-2.09
HaCtg17648	HAAI01016368	unknown	544	549	1.54	2	2.26	1.98	2.33
HaIso02363	HAAI01002363	uncharacterized protein	545	1016	-1.12	-1.67	1.63	-0.99	-2.32
HaIso07307	HAAI01007307	unknown	546	597	1.71	2.31	2.32	2.25	1.34
HaIso13624	HAAI01013624	MFS transporter like	547	348	-1.16	-1.23	0.08	-2.32	-0.55
HaIso00424	HAAI01000424	cytochrome c oxidase subunit i	548	1926	2.32	1.56	1.1	2.28	0.84
HaIso14955	HAAI01014954	unknown	549	236	-0.72	0.89	0.09	2.32	0.2
HaIso05941	HAAI01005941	60S ribosomal protein L19 like	550	665	2.31	1.31	0.03	1.8	1.64
HaIso01578	HAAI01001578	unknown	551	1207	-1.61	-1.79	-1.04	-2.16	-2.31
HaIso01523	HAAI01001523	mitochondrial fission like	552	1222	-0.72	-0.43	0.07	-1.2	-2.31
HaIso05431	HAAI01005431	astacin like	553	691	2.3	1.61	0.6	1.82	0.92
HaIso04794	HAAI01004794	unknown	554	734	-0.27	-0.59	-0.79	-1.3	-2.3
HaIso11674	HAAI01011674	aminopeptidase like	555	448	-2.3	-2.13	-1.61	-1.92	-2.3
HaIso03789	HAAI01003789	CUB domain containing protein	556	828	-2.3	-0.49	0.1	-0.27	-0.6
HaIso08839	HAAI01008839	unknown	557	540	-2.02	-0.56	-0.91	-2.3	-1.51
HaIso04207	HAAI01004207	unknown	558	785	2.29	1.61	1.3	1.76	1.94
HaIso07432	HAAI01007432	unknown	559	589	-1.55	-2.28	-1.09	-0.69	-0.83
HaIso01390	HAAI01001390	sacsin like	560	1252	1.83	1.34	2.28	2.02	2.24
HaIso00094	HAAI01000094	protein held out wings like	561	2878	-0.79	-1.11	-0.78	-1.17	-2.28
HaIso14088	HAAI01014088	unknown	562	315	-0.47	-0.92	-0.93	-1.78	-2.28
HaIso01438	HAAI01001438	nadh dehydrogenase subunit 4	563	1254	1.95	1.46	0.87	2.27	1.29
HaIso11206	HAAI01011206	guanine nucleotide-binding proteinsubunit like	564	460	2.27	1.48	0.02	2.24	1.33
HaIso06330	HAAI01006330	unknown	565	645	-2.19	-1.42	-2.23	-2.27	-2.02
HaIso02339	HAAI01002339	unknown	566	1023	2.27	1.6	-0.36	1.56	-1.35
HaIso07368	HAAI01007368	unknown	567	593	0.67	0.79	0.39	1.09	2.26
HaIso10750	HAAI01010750	unknown	568	475	-1.08	-0.47	-2.26	-0.87	0.35
HaIso02995	HAAI01002995	phosphatidylinositol n-acetylglucosaminyltransferase like	569	918	-1.07	-1.65	-0.13	-0.54	-2.26
HaIso06727	HAAI01006727	unknown	570	625	-1.52	-1.16	-2.26	-2.24	-2.17
HaIso11642	HAAI01011642	unknown	571	450	-0.68	-0.12	-0.93	-1.11	-2.26
HaIso02607	HAAI01002607	unknown	572	979	1.86	1.21	0.83	2.25	2.01
HaIso06730	HAAI01006730	heat shock protein 90	573	626	2.24	1.44	0.96	2.13	1.29
HaIso03461	HAAI01003461	unknown	574	860	-0.18	-0.82	-1.21	-0.89	-2.24
HaCtg20387	HAAI01019107	unknown	575	1245	2.24	1.42	-0.22	1.26	-2.22
HaIso12326	HAAI01012326	unknown	576	424	0.52	-2.24	0.22	0.2	-0.76
HaIso02182	HAAI01002182	unknown	577	1050	-2.23	-0.58	-1.41	-1.35	-0.58
HaCtg19110	HAAI01017830	uncharacterized protein	578	677	-0.3	0.13	-2.23	-0.5	-1.33
HaIso05819	HAAI01005819	arthrodial cuticle protein	579	671	1.55	1.87	0.79	2.14	2.23
HaIso07894	HAAI01007894	unknown	580	575	-1.36	-0.79	-0.99	-2.22	-1.33
HaIso10809	HAAI01010809	unknown	581	470	-2.02	-0.93	-2.22	-0.78	-0.47
HaIso15020	HAAI01015019	ubiquitin	582	230	2.01	1.86	0.86	2.22	0.89
HaIso06499	HAAI01006499	isoprenoid biosynthesis related protein	583	635	-1.18	-2.15	-0.64	-0.67	-2.22
HaIso03425	HAAI01003425	unknown	584	865	-1.78	-1.84	-2.22	-1.59	-1.43
HaIso00835	HAAI01000835	like neurotransmitter gated ion channel	585	1530	-1.39	-1.17	-1.92	-1.89	-2.22
HaIso01166	HAAI01001166	phenoloxidase activating factor	586	1347	-0.73	-1.53	-1.96	-1.84	-2.22
HaIso07023	HAAI01007023	unknown	587	617	2.07	2.22	0.81	1.83	1.52
HaIso06740	HAAI01006740	unknown	588	622	0.58	1.58	2.04	1.72	2.22
HaIso07972	HAAI01007972	unknown	589	573	0.95	0.22	1.14	1.22	2.22
HaIso15112	HAAI01015111	unknown	590	222	-1.11	-1.41	-2.22	-1.65	-0.77
HaIso11334	HAAI01011334	unknown	591	459	1.71	2.21	0.61	0.97	1.06
HaIso08840	HAAI01008840	bax inhibitor like	592	539	-1.48	-1.46	-2.21	-1.88	-1.8
HaIso13881	HAAI01013881	unknown	593	330	2.21	0.67	-0.47	-0.34	-0.92
HaIso12836	HAAI01012836	unknown	594	401	-2.21	-2.03	-2.16	-1.54	-0.38
HaCtg17067	HAAI01015787	tubulin	595	520	2.2	0.85	0.47	1.88	-0.27
HaIso10692	HAAI01010692	unknown	596	477	-0.4	0.43	2.2	0.85	0.32
HaCtg19936	HAAI01018656	uncharacterized protein	597	857	-1.57	-1.74	-2.2	-2.14	-1.47
HaIso09430	HAAI01009430	unknown	598	514	-1.69	-1.41	-2.2	-1.73	-1.25
HaIso02070	HAAI01002070	vitellogenin like	599	1076	2.2	1.77	-1.05	1.32	-1.57
HaIso03240	HAAI01003240	unknown	600	891	-1.42	-2.2	-1.61	-0.93	-1.91
HaIso01225	HAAI01001225	uncharacterized protein	601	1329	-0.57	1.1	0.2	0.49	2.19
HaIso01407	HAAI01001407	unknown	602	1261	2.19	0.55	0.24	0.7	1.12
HaIso04779	HAAI01004779	fucolectin like	603	740	1.86	1.63	1.11	2.19	0.63
HaIso00574	HAAI01000574	unknown	604	1730	-1.04	-1.65	-2.18	-1.59	-2.19
HaIso12332	HAAI01012332	unknown	605	431	-1.18	-1.4	-1.67	-1.79	-2.19
HaIso13441	HAAI01013441	unknown	606	361	0.97	0.08	2.19	0.63	1.08
HaIso10301	HAAI01010301	unknown	607	487	-1.33	0.79	-0.91	-2.19	-0.06
HaIso13413	HAAI01013413	uncharacterized protein	608	364	-0.85	0.06	-2.19	-1.06	-0.16
HaCtg17462	HAAI01016182	unknown	609	540	-1.26	-0.85	-2.19	-1.61	-0.95
HaIso06455	HAAI01006455	unknown	610	641	1.43	2.19	-0.04	0.36	-0.4
HaIso02837	HAAI01002837	uncharacterized protein	611	942	2.18	1.22	0.98	2	1.68
HaIso14789	HAAI01014788	thioredoxin	612	252	-1.73	-2.18	-0.5	-1.38	-1.52
HaIso02762	HAAI01002762	unknown	613	952	-2.18	-2.01	-1.22	-1.52	-1.3
HaIso01667	HAAI01001667	unknown	614	1177	-2.17	-1.84	-0.58	-1.54	-1.93
HaIso09662	HAAI01009662	unknown	615	504	-2.17	-0.83	-1.16	-0.86	0.38
HaIso00931	HAAI01000931	cytochrome b-c1 complex subunit like	616	1467	0.48	1.64	2.17	0.69	1.52
HaIso04452	HAAI01004452	unknown	617	759	-1.13	-1.16	-2.16	-0.46	-0.95
HaIso04956	HAAI01004956	transposase like	618	725	0.92	2.16	1.48	-1.47	-0.68
HaIso14460	HAAI01014460	unknown	619	277	0.25	0.87	2.16	1.08	1.39
HaIso05636	HAAI01005636	unknown	620	683	1.42	1.22	2.16	1.77	1.08
HaIso11630	HAAI01011630	unknown	621	448	-2.16	-1.98	-1.32	-1.3	-0.91
HaIso09774	HAAI01009774	unknown	622	502	0.55	1.14	2.05	2.16	0.99
HaIso14834	HAAI01014833	unknown	623	247	-0.01	-0.11	-2.15	-1.48	-0.27
HaIso03514	HAAI01003514	unknown	624	857	-2.15	-1.41	-0.8	0.96	-0.69
HaIso08156	HAAI01008156	unknown	625	566	1.3	0.42	1.11	2.14	0.74
HaIso09798	HAAI01009798	unknown	626	506	-0.53	-0.87	-0.54	-0.95	-2.13
HaIso12610	HAAI01012610	unknown	627	411	-0.92	-2.13	0.12	0.2	0.07
HaIso12856	HAAI01012856	endonuclease-reverse transcriptase-like protein	628	398	-1.27	-2.12	-1.14	-0.71	-0.79
HaIso06021	HAAI01006021	uncharacterized protein	629	661	2.12	1.47	0.72	2.03	1.79
HaIso10391	HAAI01010391	unknown	630	483	1.43	1.05	2.12	-0.27	-0.08
HaIso05355	HAAI01005355	uncharacterized protein	631	700	1.79	1.71	2.11	1.48	1.63
HaIso15294	HAAI01015291	hypothetical protein	632	202	1.07	1.4	2.11	0.39	1.22
HaIso05898	HAAI01005898	unknown	633	666	-2.1	-0.84	-0.78	-1.04	-0.57
HaIso07598	HAAI01007598	unknown	634	588	2.1	1.14	0.5	0.32	0.71
HaIso06091	HAAI01006091	gelsolin	635	658	0.84	0.73	2.1	0.37	-0.28
HaIso04116	HAAI01004116	unknown	636	791	0.29	2.09	0.47	2.03	2.01
HaIso12216	HAAI01012216	unknown	637	428	-0.18	0.64	0.91	-0.18	2.09
HaIso00874	HAAI01000874	alpha tubulin	638	1502	2.03	2.09	0.9	1.31	1.69
HaIso10546	HAAI01010546	ubiquitin, partial	639	478	-0.04	1.44	2.09	1.76	0.58
HaIso03827	HAAI01003827	unknown	640	827	2.09	1.46	1	2.02	1.25
HaIso02906	HAAI01002906	unknown	641	932	-2.09	-2.02	-1.34	-1.65	-1.51
HaIso14051	HAAI01014051	uncharacterized protein	642	314	-2.09	-1.11	-0.86	-0.61	0.28
HaIso12938	HAAI01012938	endonuclease-reverse transcriptase-like protein	643	394	-2.08	-1.26	-1.39	-1.14	-1.27
HaIso13635	HAAI01013635	uncharacterized protein	644	348	2.08	1.77	1.13	1.17	1.92
HaIso02036	HAAI01002036	uncharacterized protein	645	1082	1.27	2.08	0.79	1.72	1.16
HaIso05841	HAAI01005841	unknown	646	667	2.07	-0.41	-0.11	-0.04	0.14
HaIso01600	HAAI01001600	unknown	647	1201	-1.32	-0.75	-2.07	-0.85	-1.02
HaIso07707	HAAI01007707	unknown	648	583	-1.15	-1.6	-2.07	-0.9	-1.73
HaIso07229	HAAI01007229	unknown	649	598	1.15	2.07	0.38	1.74	1.84
HaIso02611	HAAI01002611	uncharacterized protein	650	976	-0.76	1.21	0.12	0.3	2.07
HaIso02798	HAAI01002798	60S ribosomal protein L44e like	651	945	-2.06	-0.02	-1.27	-1.56	-0.53
HaIso06398	HAAI01006398	unknown	652	638	2.06	0.82	0.42	0.39	-0.08
HaIso04133	HAAI01004133	hemoglobin	653	791	-0.48	-0.76	-0.34	-0.56	-2.06
HaIso01459	HAAI01001459	unknown	654	1247	-0.64	-0.41	-2.06	-0.04	-0.8
HaIso00843	HAAI01000843	unknown	655	1524	-0.72	-0.96	-0.87	-0.89	-2.06
HaIso05848	HAAI01005848	unknown	656	672	1.69	0.41	-0.45	-0.82	-2.06
HaIso14129	HAAI01014129	unknown	657	311	1.45	2.06	1.28	1.16	1.09
HaIso03442	HAAI01003442	unknown	658	867	2.05	0.58	0.32	1.17	1.35
HaIso02905	HAAI01002905	unknown	659	929	0.34	0.4	1.44	2.05	1.88
HaIso13475	HAAI01013475	unknown	660	360	-1.19	-0.59	-2.05	-1.18	-1.57
HaIso05874	HAAI01005874	unknown	661	670	1.06	1.04	2.05	-0.06	1.05
HaIso10952	HAAI01010952	unknown	662	467	-1.14	-1.32	-2.05	-0.95	-0.59
HaIso12837	HAAI01012837	unknown	663	392	1.12	2.05	0.83	0.49	-1.17
HaIso10027	HAAI01010027	unknown	664	491	0.6	2.05	1.25	0.47	0.9
HaIso12342	HAAI01012342	unknown	665	424	-1.79	-1.97	-1.95	-2.04	-1.81
HaIso00552	HAAI01000552	monooxygenase like	666	1742	-0.55	-1.16	-1.01	-0.93	-2.04
HaIso11671	HAAI01011671	unknown	667	447	-1.65	-2.04	-0.62	-0.93	-1.25
HaIso01816	HAAI01001816	unknown	668	1141	-0.63	-1.05	-0.64	-2.04	-1.42
HaIso05236	HAAI01005236	unknown	669	705	-1.2	-1.78	-0.84	-1.75	-2.04
HaIso00633	HAAI01000633	like actin	670	1678	-0.39	-0.82	-0.33	-0.67	-2.03
HaIso15228	HAAI01015225	unknown	671	211	-1.85	-1.54	-1.69	-1.59	-2.03
HaIso13306	HAAI01013306	unknown	672	371	0.48	-0.54	0.96	-1.1	-2.03
HaCtg19518	HAAI01018238	mitochondrial carrier protein like	673	746	2.03	1.44	-0.37	1.18	-1.67
HaIso13531	HAAI01013531	unknown	674	352	1.52	2.03	1.28	1.55	1.82
HaIso12466	HAAI01012466	unknown	675	421	1.29	1.22	1.38	0.93	2.03
HaIso00485	HAAI01000485	cytochrome c oxidase subunit iii	676	1830	1.94	1.28	0.6	2.02	0.9
HaIso02726	HAAI01002726	unknown	677	955	-0.98	2.02	2.01	1.77	0.94
HaIso10897	HAAI01010897	unknown	678	471	-1.47	0.04	-1.94	-2.02	-1.1
HaIso04394	HAAI01004394	unknown	679	767	-1.25	-1.11	-1.44	-1.85	-2.02
HaIso05991	HAAI01005991	uncharacterized protein	680	661	2.01	0.29	-0.25	0.48	0.56
HaIso06446	HAAI01006446	unknown	681	640	-1.65	-1.53	-1.47	-2.01	-1.3
HaIso14717	HAAI01014716	uncharacterized protein	682	259	-1	-2.01	-1.39	-0.8	-1.2
HaIso02051	HAAI01002051	unknown	683	1081	1.75	1.29	1.41	1.4	2.01
HaIso13261	HAAI01013261	unknown	684	373	1.14	1.94	0.94	2.01	-1.51
HaIso00676	HAAI01000676	uncharacterized protein	685	1656	-1.06	-1.07	-1.43	-1.5	-2.01
HaIso08814	HAAI01008814	endonuclease-reverse transcriptase like	686	540	-1.88	-2	-1.06	-1	-0.88
HaIso01293	HAAI01001293	unknown	687	1303	1.67	1.31	2	1.57	1.51
HaIso01366	HAAI01001366	general transcription factor II like	688	1283	-1.93	-2	-1.63	-1.61	-1.45
HaIso03105	HAAI01003105	prostaglandin reductase like	689	904	0.41	0.8	2	0.55	0.17
HaCtg18691	HAAI01017411	unknown	690	626	1.75	1.64	2	1.27	1.2
HaIso06646	HAAI01006646	uncharacterized protein	691	633	-0.47	0.94	0.14	0.41	2
HaIso13750	HAAI01013750	unknown	692	339	-0.29	2	0.66	1.29	0.91
HaIso08624	HAAI01008624	unknown	693	547	-1.04	-0.85	-0.31	-1.99	-1.67
HaIso11423	HAAI01011423	unknown	694	457	0.2	1.35	-0.02	1.02	1.99
HaIso08929	HAAI01008929	unknown	695	536	1.99	0.54	0.19	1.02	0.7
HaIso07016	HAAI01007016	unknown	696	611	-1.38	-0.99	-1.98	-0.76	-0.53
HaIso03250	HAAI01003250	uncharacterized protein	697	887	1.98	0.63	-0.18	-0.13	-0.12
HaIso14640	HAAI01014639	unknown	698	256	-1.46	-0.3	-1.98	-0.55	-1.5
HaIso10586	HAAI01010586	unknown	699	464	-1.2	-1.59	-1.83	-1.38	-1.98
HaIso09941	HAAI01009941	unknown	700	498	0.12	0.06	1.98	-0.27	-0.5
HaIso01512	HAAI01001512	broad complex protein like	701	1211	-1.69	-1.39	-1.66	-1.55	-1.97
HaIso08378	HAAI01008378	unknown	702	558	-0.89	1.81	1.01	1.5	1.97
HaIso08219	HAAI01008219	gelsolin	703	562	0.89	0.76	1.97	0.25	-0.35
HaIso06632	HAAI01006632	uncharacterized protein	704	630	-0.65	0.93	0.13	0.42	1.97
HaIso04951	HAAI01004951	unknown	705	723	-1.69	-1.97	-0.53	-0.54	-1.18
HaIso00477	HAAI01000477	unknown	706	1846	-0.92	0.74	-0.25	-0.26	1.97
HaIso05348	HAAI01005348	unknown	707	697	0.92	1.12	1.58	1.11	1.96
HaIso10283	HAAI01010283	unknown	708	486	1.96	1.82	0.08	1.92	0.17
HaIso02519	HAAI01002519	cysteine protease like	709	989	0.92	1.3	1.85	0.73	1.96
HaIso05434	HAAI01005434	unknown	710	691	-1.95	-1.02	-0.69	-1.78	-1.45
HaIso04746	HAAI01004746	unknown	711	740	0.78	1.64	0.45	1.95	-0.59
HaIso01556	HAAI01001556	uncharacterized protein	712	1213	-0.52	-0.07	-1.73	-0.85	-1.94
HaIso10781	HAAI01010781	polymerase III like	713	471	-1.94	-0.7	-0.54	-0.94	-1.04
HaIso06750	HAAI01006750	crustin Ha2	714	626	-0.64	1.94	0.87	1.4	1.71
HaIso04667	HAAI01004667	unknown	715	741	-1.94	-1.49	-1.52	-1.56	-1.69
HaIso14184	HAAI01014184	thioredoxin	716	305	-1.08	-0.93	-1.23	-1.94	-1.8
HaIso15160	HAAI01015158	unknown	717	211	-1.47	-1.09	-1.16	-1.94	-0.36
HaIso01680	HAAI01001680	JHE-like carboxylesterase	718	1176	-0.26	1.17	-1.94	0.7	-1.27
HaIso02415	HAAI01002415	unknown	719	1006	0.68	1.76	0.58	1.94	1.75
HaIso03805	HAAI01003805	solute carrier family 23 like	720	828	-1.93	-0.07	0.43	-1.35	-0.37
HaIso01826	HAAI01001826	calcium calmodulin-dependent protein kinase	721	1130	-1.28	-1.08	-1.09	-1.93	-1.4
HaIso00009	HAAI01000009	unknown	722	4898	1.31	1.26	0.25	1.52	1.93
HaIso01917	HAAI01001917	unknown	723	1114	1.93	0.96	1.15	-0.65	-1.15
HaIso11717	HAAI01011717	unknown	724	449	-1.93	-1.18	-1.4	-1.27	-0.94
HaIso10842	HAAI01010842	unknown	725	473	-0.24	0.23	-0.85	-0.39	-1.93
HaIso02047	HAAI01002047	unknown	726	1081	-1.71	-1.34	-0.85	-1.93	-1.8
HaIso02750	HAAI01002750	uncharacterized protein	727	953	1.31	1.92	1.29	1.58	1.44
HaCtg20479	HAAI01019199	replication associated protein like	728	3094	-1.92	0.43	-0.4	-1.2	-0.76
HaIso11853	HAAI01011853	unknown	729	439	-1.92	-0.94	-1.32	-1.63	-0.82
HaIso05401	HAAI01005401	unknown	730	695	0.21	-0.41	-0.72	-1.06	-1.91
HaIso00987	HAAI01000987	unknown	731	1443	-1.91	-1.45	-1.74	-1.73	-1.87
HaIso00105	HAAI01000105	unknown	732	2815	-1.67	-1.9	-0.4	-1.47	-1.56
HaIso00520	HAAI01000520	granulin like	733	1783	0.19	-1.9	0.7	0.18	-0.79
HaIso02593	HAAI01002593	peroxiredoxin	734	978	-1.89	-0.72	-0.98	-1.52	-1.52
HaCtg19854	HAAI01018574	UPF0609 like	735	827	0.58	1.83	1.88	1.11	0.94
HaIso02891	HAAI01002891	unknown	736	930	1.88	0.79	0.52	1.07	1.15
HaIso13695	HAAI01013695	uncharacterized protein	737	345	0.73	1.88	1.03	1.23	1.58
HaIso14162	HAAI01014162	crustin Ha2	738	305	1.05	1.81	1.09	1.37	1.88
HaIso00129	HAAI01000129	uncharacterized protein	739	2699	-1.88	0.01	-0.72	-0.7	-0.41
HaIso00364	HAAI01000364	innexin 2	740	2010	1.32	0.45	1.87	0.75	0.03
HaIso09735	HAAI01009735	unknown	741	505	1.87	1.09	0.49	0.89	1.01
HaIso00846	HAAI01000846	unknown	742	1520	-0.83	-0.73	-1.79	-1.14	-1.87
HaIso04600	HAAI01004600	unknown	743	749	0.78	1.87	1.26	0.42	-0.14
HaIso00205	HAAI01000205	uncharacterized protein	744	2372	-1.86	-1.36	-1.59	-1.44	-0.72
HaIso02815	HAAI01002815	unknown	745	940	-1.86	-0.92	-0.96	-0.65	-0.26
HaIso02326	HAAI01002326	unknown	746	1025	-1.86	-1.17	-0.67	-1.38	-1.08
HaIso01952	HAAI01001952	cytochrome b	747	1108	1.86	1.12	0.26	1.86	0.42
HaIso02401	HAAI01002401	serine protease inhibitor partial	748	1010	0.23	1.22	1.85	1.16	1.36
HaIso12295	HAAI01012295	uncharacterized protein	749	426	1.43	1.85	0.21	-0.11	0.13
HaIso02654	HAAI01002654	unknown	750	965	0.63	1.76	1.85	0.66	1.29
HaIso10590	HAAI01010590	uncharacterized protein	751	478	-1.54	-1.61	-1.65	-1.84	-1.62
HaIso04815	HAAI01004815	ankyrin repeat containing protein	752	736	-1.72	-0.37	-1.7	-0.79	-1.84
HaIso04152	HAAI01004152	unknown	753	791	-1.42	-0.67	-1.67	-1.31	-1.83
HaIso04872	HAAI01004872	unknown	754	728	-1.08	-0.98	-1.72	-1.83	-0.94
HaIso11129	HAAI01011129	crustin Ha1	755	465	1.29	1.59	1.05	1.73	1.83
HaIso11739	HAAI01011739	unknown	756	447	1.83	1.52	-0.13	0.74	0.38
HaIso10308	HAAI01010308	cytochrome c oxidase subunit viia	757	486	-1.82	-1.26	-0.8	-1.55	-1.06
HaCtg20477	HAAI01019197	spike protein like	758	2314	-1.52	0.39	-0.4	-1.82	-1.33
HaIso11624	HAAI01011624	pacifastin heavy chain precursor	759	449	-1.19	-1.81	-1.41	-1.38	-1.7
HaIso14962	HAAI01014961	unknown	760	235	1.24	0.27	1.81	-0.55	1.06
HaIso12669	HAAI01012669	unknown	761	400	-0.8	-1.11	-1.81	-0.78	-0.83
HaIso04584	HAAI01004584	unknown	762	751	-1.53	-1.75	-1.19	-1.81	-0.98
HaIso04135	HAAI01004135	unknown	763	792	-1.62	-1.52	-1.39	-1.8	-1.53
HaIso15118	HAAI01015117	uncharacterized protein	764	221	-0.77	-0.36	-1.8	-0.17	-0.41
HaIso14761	HAAI01014760	unknown	765	254	-1.2	0.01	-1.79	-1.34	-0.75
HaIso00239	HAAI01000239	unknown	766	2263	0.62	1.79	0.59	0.56	0.77
HaIso08265	HAAI01008265	formin domain containing protein	767	562	0.92	1.79	1.54	0.73	0.77
HaIso10805	HAAI01010805	unknown	768	472	0.04	-0.36	0.28	1.79	0.11
HaIso05614	HAAI01005614	arthrodial cuticle protein	769	685	1.44	0.78	1.79	1.18	-0.21
HaIso06225	HAAI01006225	serine protease partial	770	650	1.01	1.79	0.9	0.08	-0.08
HaIso05836	HAAI01005836	prostaglandin reductase like	771	672	0.69	0.87	1.78	0.73	0.46
HaIso06647	HAAI01006647	uncharacterized protein	772	628	1.43	-0.11	1.78	0	1.56
HaIso02817	HAAI01002817	unknown	773	943	1.77	1.5	0.63	1.74	1.6
HaIso05095	HAAI01005095	unknown	774	715	-1.39	-0.41	-1.77	-0.08	0.38
HaIso10596	HAAI01010596	unknown	775	478	1.28	1.77	-0.68	1.24	-0.13
HaIso11735	HAAI01011735	unknown	776	444	0.21	0.07	1.01	1.77	0.97
HaIso03524	HAAI01003524	unknown	777	856	0.44	1.6	1.76	0.64	0.76
HaIso02849	HAAI01002849	unknown	778	940	-0.31	-1.76	-0.92	-1.26	-0.13
HaIso14425	HAAI01014425	unknown	779	282	1.01	1.76	0.83	0.94	1.03
HaIso07752	HAAI01007752	unknown	780	580	-0.03	0.1	-1.76	-1.41	-0.73
HaIso13109	HAAI01013109	unknown	781	384	-0.38	1.75	0.67	1.14	0.96
HaIso06347	HAAI01006347	like chitin binding protein	782	642	1.28	-0.22	1.75	1.37	1.42
HaIso04905	HAAI01004905	unknown	783	729	-0.81	-0.96	-1.75	-1.28	-0.6
HaIso00731	HAAI01000731	zinc finger protein like	784	1605	0.63	-0.11	0.39	1.75	-0.1
HaIso00096	HAAI01000096	serine protease homolog	785	2869	-0.29	1.74	0.44	0.68	0.29
HaIso10959	HAAI01010959	serine protease	786	470	1.74	0.64	0.45	0.92	0.36
HaCtg20207	HAAI01018927	like spectrin repeat protein	787	1006	1.58	0.51	1.74	1.09	0.5
HaIso04613	HAAI01004613	dihydropteridine reductase	788	743	1.32	1.5	1.74	0.5	0.8
HaIso10775	HAAI01010775	unknown	789	474	1.09	1.74	1.4	0.8	1.31
HaIso09359	HAAI01009359	unknown	790	518	-1.74	0.17	-1.59	-1.67	-1.65
HaIso00017	HAAI01000017	zinc transporter	791	4272	-0.92	-1.03	-1.73	-1.48	-0.45
HaIso00352	HAAI01000352	like nesprin	792	2035	1.7	0.72	1.73	1.42	1.58
HaIso00885	HAAI01000885	uncharacterized protein	793	1496	-1.07	-1.22	-0.6	-1.73	-1.56
HaIso00072	HAAI01000072	uncharacterized protein	794	3107	1.14	1.73	1.32	1.3	1.2
HaIso00615	HAAI01000615	innexin 2	795	1691	0.73	0.57	1.72	0.3	0.95
HaIso03480	HAAI01003480	unknown	796	862	0.11	-1.72	-1.17	0.34	1.59
HaIso14730	HAAI01014729	unknown	797	257	0.02	0.44	0.56	-1.72	0.81
HaIso07847	HAAI01007847	unknown	798	578	0.93	1.22	1.26	1.72	0.68
HaIso06702	HAAI01006702	unknown	799	630	1.72	0.04	0.03	0.43	0.93
HaIso14026	HAAI01014026	60S ribosomal protein L39 like	800	317	-1.72	-0.96	-0.75	-1.24	-0.57
HaIso03499	HAAI01003499	uncharacterized protein	801	855	1.64	1.18	1.72	1.55	1.61
HaIso03593	HAAI01003593	innexin 3	802	848	0.95	0.88	1.71	0.71	0.29
HaIso00089	HAAI01000089	uncharacterized protein	803	2887	1.71	0.99	0.58	1.61	1.64
HaIso08427	HAAI01008427	unknown	804	555	-0.2	1.71	0.53	0.26	0.54
HaIso02645	HAAI01002645	unknown	805	969	-1.25	-1.18	-1.4	-1.71	-0.7
HaIso11247	HAAI01011247	chitin binding peritrophin like	806	461	0.62	0.8	1.7	0.5	-0.19
HaIso01206	HAAI01001206	unknown	807	1335	-1.44	-0.36	-1.66	-1.46	-1.7
HaIso05171	HAAI01005171	cytochrome b	808	711	-0.13	1.68	-0.08	1	1.05
HaIso03889	HAAI01003889	unknown	809	818	-0.35	-0.16	0.29	1.68	-0.01
HaIso08238	HAAI01008238	unknown	810	559	1.19	1.61	1.67	0.77	0.9
HaIso00768	HAAI01000768	unknown	811	1576	1.67	-0.19	1.04	0.01	-1.22
HaIso07270	HAAI01007270	unknown	812	600	0.38	1.66	0.76	0.84	1
HaIso00699	HAAI01000699	unknown	813	1628	-0.67	-0.55	-1.66	-1.17	0.24
HaIso13566	HAAI01013566	unknown	814	354	-1.11	-0.73	-1.66	0.13	-1.58
HaIso12310	HAAI01012310	unknown	815	425	-1.64	-0.97	-1.55	-1.58	-1.66
HaIso05417	HAAI01005417	unknown	816	696	0.73	0.6	1.66	-0.06	-0.09
HaIso09057	HAAI01009057	Tyrosyl-tRNA synthetase like	817	529	-1.11	1.64	0.69	0.25	0.5
HaIso00111	HAAI01000111	unknown	818	2787	0.3	1.64	0.18	0.6	0.33
HaIso00464	HAAI01000464	unknown	819	1865	0.23	0.86	0.2	-1.63	0.99
HaIso14971	HAAI01014970	unknown	820	233	-1.63	-1.17	-1.57	-1.41	-1.22
HaIso06771	HAAI01006771	unknown	821	620	-0.38	-0.45	-1.62	-0.84	-0.19
HaIso09586	HAAI01009586	unknown	822	508	1.45	1.06	0.72	1.62	1.36
HaIso04460	HAAI01004460	unknown	823	760	-0.11	-1.62	-0.71	-0.65	-1.27
HaIso00847	HAAI01000847	nuclear transport factor related protein like	824	1527	-0.62	-0.77	-1.61	-0.51	-0.68
HaIso01597	HAAI01001597	unknown	825	1197	0.43	1.14	0.18	-1.59	1.32
HaIso01760	HAAI01001760	unknown	826	1148	-0.7	-0.91	-1.59	-0.83	-0.57
HaIso01367	HAAI01001367	unknown	827	1270	-1.38	-0.71	-1.59	-1.48	-1.29
HaIso14241	HAAI01014241	unknown	828	295	-1.04	-1.58	-0.36	-0.61	-1.56
HaIso13975	HAAI01013975	unknown	829	322	-0.95	-0.53	-1.58	-1.38	-1.23
HaIso13543	HAAI01013543	unknown	830	355	-0.99	-1.21	-1.58	-0.98	-0.24
HaIso02149	HAAI01002149	unknown	831	1055	0.44	0.38	1.57	-0.06	0.2
HaIso00955	HAAI01000955	4-hydroxyphenylpyruvate dioxygenase	832	1461	-0.98	-1.07	-1.57	-1.09	-1.16
HaIso09090	HAAI01009090	unknown	833	523	1.4	1.57	-0.83	0.91	-0.32
HaIso11962	HAAI01011962	uncharacterized protein	834	438	0.06	-1.33	-1.56	-0.42	-0.11
HaIso02186	HAAI01002186	putative articulin	835	1047	0.66	0.33	1.55	-0.09	-0.64
HaIso01673	HAAI01001673	unknown	836	1180	0.24	1.55	0.14	0.15	1.07
HaIso13159	HAAI01013159	unknown	837	379	0.9	0.52	1.54	0.97	0.81
HaIso12538	HAAI01012538	unknown	838	414	-1.12	-0.34	-1.54	-1.1	-0.22
HaIso00251	HAAI01000251	unknown	839	2247	-1.54	-0.81	-1.43	-0.36	-1.27
HaIso00625	HAAI01000625	phospho p8 protein like	840	1688	-1.05	-0.18	-1.54	-0.51	-1.09
HaIso00064	HAAI01000064	uncharacterized protein	841	3211	1.53	0.87	1.38	1.22	0.64
HaIso01244	HAAI01001244	unknown	842	1323	-0.14	1.53	-0.1	0.21	0.7
HaIso13821	HAAI01013821	unknown	843	333	0.13	0.69	1.52	0.83	1.14
HaIso02930	HAAI01002930	unknown	844	922	0.99	0.33	1.38	1.15	1.52
HaIso01296	HAAI01001296	endonuclease-reverse transcriptase-like protein	845	1306	1.09	1.5	1.47	1.51	1.42
HaIso06189	HAAI01006189	unknown	846	654	-1.29	-1.51	-0.4	-0.71	-0.72
HaIso00940	HAAI01000940	unknown	847	1468	1.43	0.9	1.5	0.19	-0.29
HaIso01552	HAAI01001552	unknown	848	1213	-0.65	-1.49	-1.48	-0.5	-1.29
HaIso05484	HAAI01005484	unknown	849	692	-1.11	-1.39	-1.48	0.15	-0.13
HaIso00903	HAAI01000903	calmodulin like	850	1488	-0.3	-0.04	1.48	0.17	-0.39
HaIso00588	HAAI01000588	unknown	851	1713	0.02	0.25	1.48	0.12	0.92
HaIso07185	HAAI01007185	unknown	852	605	-1.24	-1.22	-1.45	-1.17	-0.46
HaIso03652	HAAI01003652	uncharacterized protein	853	840	-1.17	-0.78	-1.45	-1.04	-0.45
HaIso03360	HAAI01003360	unknown	854	875	0.56	0.11	-1.42	-1.1	-0.36
HaIso02698	HAAI01002698	mannose-binding protein	855	961	0.6	0.81	1.42	0.1	0.03
HaIso04890	HAAI01004890	unknown	856	730	0.47	0.37	1.39	0.35	1.13
HaIso02400	HAAI01002400	unknown	857	1011	-1.03	-1.29	-1.39	-1.2	-0.99
HaIso05097	HAAI01005097	unknown	858	715	-1.19	-0.92	-1.39	-1.2	-0.97
HaIso03440	HAAI01003440	uncharacterized protein	859	842	0.67	0.51	1.39	0.93	1.18
HaIso08316	HAAI01008316	phosphoenolpyruvate carboxykinase	860	560	0.36	0.42	-1.38	-0.04	0.68
HaIso05040	HAAI01005040	uncharacterized protein	861	700	0.37	0.97	1.37	1.03	1.1
HaIso12533	HAAI01012533	unknown	862	416	-1.18	-0.87	-1.35	-1.28	-1.17
HaIso02621	HAAI01002621	cAMP-responsive element-binding like	863	974	-0.83	-0.47	-1.34	-0.52	0.15
HaIso14174	HAAI01014174	unknown	864	305	0.6	0.37	1.34	0.99	1.33
