# Supplementary material for: Gene expression profiling in gills of the great spider crab Hyas araneus in response to ocean acidification and warming
Source: BMC Genomics. 2014 Sep 12;15(1):789. doi: 10.1186/1471-2164-15-789 (PMC4176836; doi:10.1186/1471-2164-15-789)
Supplement: Supplementary file 7 — Additional file 7: Table S4: Enrichment analysis in the RNASeq study on Hyas araneus. Results of the enrichment analysis (Fisher’s Exact Test; FDR < 0.05) as implemented in Blast2GO [49, 50] and reduced by web-based clustering tool REVIGO [51]. Tested were subsets of all significantly regulated transcripts as identified by DESeq (separated by up- and down-regulated transcripts). Reference-set was the full set of annotated sequences of the H. araneus transcriptome [40]. Listed is the Gene Ontology term (GO-term), the name of the functional group (description), the category (molecular function, biological process or cellular component), the false discovery rate (FDR) and whether GO-terms are over- or under-represented (a GO-term is considered over-/under-represented if it appears significantly more often/less often in the test-set than in the reference-set. (XLSX 33 KB) [file 12864_2014_6468_MOESM7_ESM.xlsx]

## Sheet: Blatt1
test-set	GO term	description	category	FDR	over-/under-represented
treatment (IV) - down	GO:0044464	cell part	cellular component	0.03	under
treatment (IV) - down	GO:0005991	trehalose metabolic process	biological process	0.01	over
treatment (IV) - up	GO:0042802	identical protein binding	molecular function	0.05	over
treatment (IV) - up	GO:0000166	nucleotide binding	molecular function	0.03	over
treatment (IV) - up	GO:0030955	potassium ion binding	molecular function	0.03	over
treatment (IV) - up	GO:0019904	protein domain specific binding	molecular function	0.01	over
treatment (IV) - up	GO:0016817	hydrolase activity, acting on acid anhydrides	molecular function	0.01	over
treatment (IV) - up	GO:0017111	nucleoside-triphosphatase activity	molecular function	0.01	over
treatment (IV) - up	GO:0000267	cell fraction	cellular component	0.03	over
treatment (IV) - up	GO:0042995	cell projection	cellular component	0	over
treatment (IV) - up	GO:0005829	cytosol	cellular component	0	over
treatment (IV) - up	GO:0042470	melanosome	cellular component	0	over
treatment (IV) - up	GO:0043005	neuron projection	cellular component	0.02	over
treatment (IV) - up	GO:0005625	soluble fraction	cellular component	0	over
treatment (IV) - up	GO:0051084	'de novo' posttranslational protein folding	biological process	0	over
treatment (IV) - up	GO:0009056	catabolic process	biological process	0.04	over
treatment (IV) - up	GO:0046483	heterocycle metabolic process	biological process	0.03	over
treatment (IV) - up	GO:0055086	nucleobase-containing small molecule metabolic process	biological process	0.04	over
treatment (IV) - up	GO:0009207	purine ribonucleoside triphosphate catabolic process	biological process	0	over
treatment (IV) - up	GO:0032434	regulation of proteasomal ubiquitin-dependent protein catabolic process	biological process	0	over
treatment (IV) - up	GO:0040024	dauer larval development	biological process	0.02	over
treatment (IV) - up	GO:0031982	vesicle	cellular component	0.03	over
treatment (I) - down	GO:0005991	trehalose metabolic process	biological process	0.01	over
treatment (I) - up	GO:0032558	adenyl deoxyribonucleotide binding	molecular function	0	over
treatment (I) - up	GO:0032552	deoxyribonucleotide binding	molecular function	0	over
treatment (I) - up	GO:0005525	GTP binding	molecular function	0.01	over
treatment (I) - up	GO:0019001	guanyl nucleotide binding	molecular function	0.01	over
treatment (I) - up	GO:0000166	nucleotide binding	molecular function	0.03	over
treatment (I) - up	GO:0019103	pyrimidine nucleotide binding	molecular function	0	over
treatment (I) - up	GO:0030911	TPR domain binding	molecular function	0	over
treatment (I) - up	GO:0051082	unfolded protein binding	molecular function	0	over
treatment (I) - up	GO:0002134	UTP binding	molecular function	0	over
treatment (I) - up	GO:0016787	hydrolase activity	molecular function	0.04	over
treatment (I) - up	GO:0016817	hydrolase activity, acting on acid anhydrides	molecular function	0.01	over
treatment (I) - up	GO:0017111	nucleoside-triphosphatase activity	molecular function	0.01	over
treatment (I) - up	GO:0005903	brush border	cellular component	0	over
treatment (I) - up	GO:0000267	cell fraction	cellular component	0.03	over
treatment (I) - up	GO:0042995	cell projection	cellular component	0	over
treatment (I) - up	GO:0009986	cell surface	cellular component	0.03	over
treatment (I) - up	GO:0005829	cytosol	cellular component	0	over
treatment (I) - up	GO:0031012	extracellular matrix	cellular component	0.04	over
treatment (I) - up	GO:0042470	melanosome	cellular component	0	over
treatment (I) - up	GO:0005625	soluble fraction	cellular component	0	over
treatment (I) - up	GO:0070271	protein complex biogenesis	biological process	0.01	over
treatment (I) - up	GO:0051131	chaperone-mediated protein complex assembly	biological process	0	over
treatment (I) - up	GO:0000086	G2/M transition of mitotic cell cycle	biological process	0	over
treatment (I) - up	GO:0006839	mitochondrial transport	biological process	0.02	over
treatment (I) - up	GO:0010592	positive regulation of lamellipodium assembly	biological process	0	over
treatment (I) - up	GO:0045040	protein import into mitochondrial outer membrane	biological process	0	over
treatment (I) - up	GO:0030235	nitric-oxide synthase regulator activity	molecular function	0	over
treatment (I) - up	GO:0045065	cytotoxic T cell differentiation	biological process	0	over
treatment (I) - up	GO:0031526	brush border membrane	cellular component	0	over
treatment (I) - up	GO:0006809	nitric oxide biosynthetic process	biological process	0	over
treatment (I) - up	GO:0046209	nitric oxide metabolic process	biological process	0	over
treatment (I) - up	GO:0006457	protein folding	biological process	0	over
treatment (I) - up	GO:0042026	protein refolding	biological process	0	over
treatment (I) - up	GO:0009207	purine ribonucleoside triphosphate catabolic process	biological process	0	over
treatment (I) - up	GO:0050999	regulation of nitric-oxide synthase activity	biological process	0.01	over
treatment (I) - up	GO:0051341	regulation of oxidoreductase activity	biological process	0.02	over
treatment (I) - up	GO:0032434	regulation of proteasomal ubiquitin-dependent protein catabolic process	biological process	0	over
treatment (I) - up	GO:0040024	dauer larval development	biological process	0.02	over
treatment (I) - up	GO:0031349	positive regulation of defense response	biological process	0.02	over
treatment (I) - up	GO:0051789	response to protein stimulus	biological process	0	over
treatment (I) - up	GO:0009651	response to salt stress	biological process	0	over
treatment (I) - up	GO:0006986	response to unfolded protein	biological process	0	over
treatment (I) - up	GO:0005198	structural molecule activity	molecular function	0.03	over
treatment (V) - down	GO:0005991	trehalose metabolic process	biological process	0.01	over
treatment (III) - down	GO:0005488	binding	molecular function	0.03	under
treatment (III) - down	GO:0005623	cell	cellular component	0.03	under
treatment (III) - down	GO:0044464	cell part	cellular component	0.03	under
treatment (III) - down	GO:0005622	intracellular	cellular component	0.03	under
treatment (III) - down	GO:0043229	intracellular organelle	cellular component	0.03	under
treatment (III) - down	GO:0044424	intracellular part	cellular component	0.03	under
treatment (III) - down	GO:0005991	trehalose metabolic process	biological process	0.01	over
treatment (III) - down	GO:0043226	organelle	cellular component	0.03	under
treatment (III) - up	GO:0030029	actin filament-based process	biological process	0.03	over
treatment (III) - up	GO:0030837	negative regulation of actin filament polymerization	biological process	0.02	over
